# Supplementary material for: Correlating axial and equatorial ligand field effects to the single-molecule magnet performances of a family of dysprosium bis-methanediide complexes
Source: Chem Sci. 2021 Mar 2;12(11):3911–20. doi: 10.1039/d1sc00238d (PMC8179472; doi:10.1039/d1sc00238d)
Supplement: SC-012-D1SC00238D-s002 [file SC-012-D1SC00238D-s002.cif]

# Electronic Supplementary Material (ESI) for Chemical Science.
# This journal is © The Royal Society of Chemistry 2021

####################################################################### 
# 
# This file contains crystal structure data downloaded from the 
# Cambridge Structural Database (CSD) hosted by the Cambridge 
# Crystallographic Data Centre (CCDC).
# 
# Full information about CCDC data access policies and citation 
# guidelines are available at http://www.ccdc.cam.ac.uk/access/V1 
# 
# Audit and citation data items may have been added by the CCDC. 
# Please retain this information to preserve the provenance of 
# this file and to allow appropriate attribution of the data. 
# 
#######################################################################

data_1Dy
_database_code_depnum_ccdc_archive 'CCDC 2051321'
loop_
_audit_author_name
_audit_author_address
'Ashley Wooles'
;University of Manchester
United Kingdom
;
_audit_update_record             
;
2020-12-18 deposited with the CCDC.	2021-03-02 downloaded from the CCDC.
;

_manchester_internal_diff_code   ostl8
_manchester_internal_STL_number  38
_manchester_internal_STL_name    DYEZ1
_manchester_internal_coll_client MG/EZ
_manchester_internal_coll_user   MG
_manchester_internal_coll_date   04/02/2016
_manchester_internal_process_user MG
_manchester_internal_process_date 04/02/2016
_manchester_internal_solution_user MG
_manchester_internal_solution_date 04/02/2016
_manchester_internal_refinement_user MG
_manchester_internal_refinement_date 04/02/2016
_manchester_internal_validation_user MG
_manchester_internal_validation_date 04/02/2016
_manchester_internal_archive_user AW
_manchester_internal_archive_date 05/02/2016

_vrf_PLAT910_1Dy                 
;
PROBLEM: Missing # of FCF Reflection(s) Below Th(Min) ... 31 Report
RESPONSE: Missing reflections at low angle are most likely due to blocking
by the beamstop.
;

_audit_creation_date             2016-02-05
_audit_creation_method           
;
Olex2 1.2
(compiled 2015.09.30 svn.r3233 for OlexSys, GUI svn.r5103)
;
_chemical_name_common            ?
_chemical_name_systematic        ?
_chemical_formula_moiety         'C54 H49 Dy O P4 S4, 2(C7 H8)'
_chemical_formula_sum            'C68 H65 Dy O P4 S4'
_chemical_formula_weight         1312.82
_chemical_melting_point          ?
_chemical_oxdiff_formula         'Dy C54 H49 S4 P4 O'
_chemical_oxdiff_usercomment     'DYEZ1 for EZ/MG'
loop_
_atom_type_symbol
_atom_type_description
_atom_type_scat_dispersion_real
_atom_type_scat_dispersion_imag
_atom_type_scat_source
C C 0.0033 0.0016 'International Tables Vol C Tables 4.2.6.8 and 6.1.1.4'
H H 0.0000 0.0000 'International Tables Vol C Tables 4.2.6.8 and 6.1.1.4'
Dy Dy -0.1892 4.4098 'International Tables Vol C Tables 4.2.6.8 and 6.1.1.4'
O O 0.0106 0.0060 'International Tables Vol C Tables 4.2.6.8 and 6.1.1.4'
P P 0.1023 0.0942 'International Tables Vol C Tables 4.2.6.8 and 6.1.1.4'
S S 0.1246 0.1234 'International Tables Vol C Tables 4.2.6.8 and 6.1.1.4'

_shelx_space_group_comment       
;
The symmetry employed for this shelxl refinement is uniquely defined
by the following loop, which should always be used as a source of
symmetry information in preference to the above space-group names.
They are only intended as comments.
;
_space_group_crystal_system      triclinic
_space_group_IT_number           2
_space_group_name_H-M_alt        'P -1'
_space_group_name_Hall           '-P 1'
loop_
_space_group_symop_operation_xyz
'x, y, z'
'-x, -y, -z'

_cell_length_a                   11.2686(6)
_cell_length_b                   12.7447(3)
_cell_length_c                   21.7296(12)
_cell_angle_alpha                89.265(3)
_cell_angle_beta                 88.319(4)
_cell_angle_gamma                83.122(3)
_cell_volume                     3096.8(2)
_cell_formula_units_Z            2
_cell_measurement_reflns_used    8001
_cell_measurement_temperature    100(2)
_cell_measurement_theta_max      29.4170
_cell_measurement_theta_min      3.6890
_shelx_estimated_absorpt_T_max   ?
_shelx_estimated_absorpt_T_min   ?
_exptl_absorpt_coefficient_mu    1.487
_exptl_absorpt_correction_T_max  0.658
_exptl_absorpt_correction_T_min  0.322
_exptl_absorpt_correction_type   gaussian
_exptl_absorpt_process_details   
;
CrysAlisPro, Agilent Technologies,
Version 1.171.37.35h (release 09-02-2015 CrysAlis171 .NET)
(compiled Feb  9 2015,16:26:32)
Numerical absorption correction based on gaussian integration over
			a multifaceted crystal model
Empirical absorption correction using spherical harmonics,
 implemented in SCALE3 ABSPACK scaling algorithm.
;
_exptl_absorpt_special_details   ?
_exptl_crystal_colour            'clear colourless'
_exptl_crystal_colour_lustre     clear
_exptl_crystal_colour_modifier   .
_exptl_crystal_colour_primary    colourless
_exptl_crystal_density_diffrn    1.408
_exptl_crystal_density_meas      ?
_exptl_crystal_density_method    ?
_exptl_crystal_description       block
_exptl_crystal_F_000             1342
_exptl_crystal_size_max          0.6875
_exptl_crystal_size_mid          0.2462
_exptl_crystal_size_min          0.1786
_exptl_transmission_factor_max   ?
_exptl_transmission_factor_min   ?
_diffrn_reflns_av_R_equivalents  0.0424
_diffrn_reflns_av_unetI/netI     0.0971
_diffrn_reflns_Laue_measured_fraction_full 0.987
_diffrn_reflns_Laue_measured_fraction_max 0.809
_diffrn_reflns_limit_h_max       15
_diffrn_reflns_limit_h_min       -14
_diffrn_reflns_limit_k_max       17
_diffrn_reflns_limit_k_min       -12
_diffrn_reflns_limit_l_max       29
_diffrn_reflns_limit_l_min       -29
_diffrn_reflns_number            22189
_diffrn_reflns_point_group_measured_fraction_full 0.987
_diffrn_reflns_point_group_measured_fraction_max 0.809
_diffrn_reflns_theta_full        26.000
_diffrn_reflns_theta_max         29.495
_diffrn_reflns_theta_min         3.572
_diffrn_ambient_temperature      100(2)
_diffrn_detector                 'CCD plate'
_diffrn_detector_area_resol_mean 5.1636
_diffrn_detector_type            Atlas
_diffrn_measured_fraction_theta_full 0.987
_diffrn_measured_fraction_theta_max 0.809
_diffrn_measurement_details      
;
#__ type_ start__ end____ width___ exp.time_
  1 omega   35.00  101.00   1.0000    4.0000
omega____ theta____ kappa____ phi______ frames
    -       11.3799  178.0000   60.0000 66

#__ type_ start__ end____ width___ exp.time_
  2 omega  -82.00   15.00   1.0000    4.0000
omega____ theta____ kappa____ phi______ frames
    -      -11.8486  -57.0000   60.0000 97

#__ type_ start__ end____ width___ exp.time_
  3 omega  -41.00   57.00   1.0000    4.0000
omega____ theta____ kappa____ phi______ frames
    -      -11.8486   57.0000 -150.0000 98
;
_diffrn_measurement_device       'four-circle diffractometer'
_diffrn_measurement_device_type  'Xcalibur, Atlas'
_diffrn_measurement_method       '\w scans'
_diffrn_orient_matrix_UB_11      0.0009724000
_diffrn_orient_matrix_UB_12      0.0007124000
_diffrn_orient_matrix_UB_13      -0.0326549000
_diffrn_orient_matrix_UB_21      0.0030329000
_diffrn_orient_matrix_UB_22      -0.0559100000
_diffrn_orient_matrix_UB_23      -0.0000794000
_diffrn_orient_matrix_UB_31      -0.0633460000
_diffrn_orient_matrix_UB_32      0.0040387000
_diffrn_orient_matrix_UB_33      0.0004107000
_diffrn_radiation_monochromator  graphite
_diffrn_radiation_probe          x-ray
_diffrn_radiation_type           MoK\a
_diffrn_radiation_wavelength     0.71073
_diffrn_source                   'Enhance (Mo) X-ray Source'
_reflns_Friedel_coverage         0.000
_reflns_Friedel_fraction_full    .
_reflns_Friedel_fraction_max     .
_reflns_number_gt                10859
_reflns_number_total             13948
_reflns_odcompleteness_completeness 98.48
_reflns_odcompleteness_iscentric 1
_reflns_odcompleteness_theta     26.32
_reflns_special_details          
;
 Reflections were merged by SHELXL according to the crystal
 class for the calculation of statistics and refinement.
 
 _reflns_Friedel_fraction is defined as the number of unique
 Friedel pairs measured divided by the number that would be
 possible theoretically, ignoring centric projections and
 systematic absences.
;
_reflns_threshold_expression     'I > 2\s(I)'
_computing_cell_refinement       
;
CrysAlisPro, Agilent Technologies,
Version 1.171.37.35h (release 09-02-2015 CrysAlis171 .NET)
(compiled Feb  9 2015,16:26:32)
;
_computing_data_collection       
;
CrysAlisPro, Agilent Technologies,
Version 1.171.37.35h (release 09-02-2015 CrysAlis171 .NET)
(compiled Feb  9 2015,16:26:32)
;
_computing_data_reduction        
;
CrysAlisPro, Agilent Technologies,
Version 1.171.37.35h (release 09-02-2015 CrysAlis171 .NET)
(compiled Feb  9 2015,16:26:32)
;
_computing_molecular_graphics    'Olex2 (Dolomanov et al., 2009)'
_computing_publication_material  'Olex2 (Dolomanov et al., 2009)'
_computing_structure_refinement  'ShelXL (Sheldrick, 2015)'
_computing_structure_solution    'ShelXT (Sheldrick, 2015)'
_refine_diff_density_max         2.073
_refine_diff_density_min         -2.144
_refine_diff_density_rms         0.148
_refine_ls_extinction_coef       .
_refine_ls_extinction_method     none
_refine_ls_goodness_of_fit_ref   1.034
_refine_ls_hydrogen_treatment    constr
_refine_ls_matrix_type           full
_refine_ls_number_parameters     705
_refine_ls_number_reflns         13948
_refine_ls_number_restraints     0
_refine_ls_R_factor_all          0.0764
_refine_ls_R_factor_gt           0.0550
_refine_ls_restrained_S_all      1.034
_refine_ls_shift/su_max          0.002
_refine_ls_shift/su_mean         0.000
_refine_ls_structure_factor_coef Fsqd
_refine_ls_weighting_details     
'w=1/[\s^2^(Fo^2^)+(0.0481P)^2^] where P=(Fo^2^+2Fc^2^)/3'
_refine_ls_weighting_scheme      calc
_refine_ls_wR_factor_gt          0.1124
_refine_ls_wR_factor_ref         0.1212
_refine_special_details          ?
_olex2_refinement_description    
;
1. Fixed Uiso
 At 1.2 times of:
  All C(H) groups, All C(H,H) groups
 At 1.5 times of:
  All C(H,H,H) groups
2.a Ternary CH refined with riding coordinates:
 C26(H26)
2.b Secondary CH2 refined with riding coordinates:
 C51(H51A,H51B), C52(H52A,H52B), C53(H53A,H53B), C54(H54A,H54B)
2.c Aromatic/amide H refined with riding coordinates:
 C3(H3), C4(H4), C5(H5), C6(H6), C7(H7), C9(H9), C10(H10), C11(H11), C12(H12),
 C13(H13), C15(H15), C16(H16), C17(H17), C18(H18), C19(H19), C21(H21), C22(H22),
  C23(H23), C24(H24), C25(H25), C28(H28), C29(H29), C30(H30), C31(H31),
 C32(H32), C34(H34), C35(H35), C36(H36), C37(H37), C38(H38), C40(H40), C41(H41),
  C42(H42), C43(H43), C44(H44), C46(H46), C47(H47), C48(H48), C49(H49),
 C50(H50), C57(H57), C58(H58), C59(H59), C60(H60), C61(H61), C64(H64), C65(H65),
  C66(H66), C67(H67), C68(H68)
2.d Idealised Me refined as rotating group:
 C55(H55A,H55B,H55C), C62(H62A,H62B,H62C)
;
_atom_sites_solution_hydrogens   geom
_atom_sites_solution_primary     direct
_atom_sites_solution_secondary   difmap
loop_
_atom_site_label
_atom_site_type_symbol
_atom_site_fract_x
_atom_site_fract_y
_atom_site_fract_z
_atom_site_U_iso_or_equiv
_atom_site_adp_type
_atom_site_occupancy
_atom_site_site_symmetry_order
_atom_site_calc_flag
_atom_site_refinement_flags_posn
_atom_site_refinement_flags_adp
_atom_site_refinement_flags_occupancy
_atom_site_disorder_assembly
_atom_site_disorder_group
Dy1 Dy 0.83887(2) 0.53966(2) 0.82618(2) 0.01448(7) Uani 1 1 d . . . . .
S1 S 0.85926(11) 0.48452(9) 0.70048(6) 0.0195(3) Uani 1 1 d . . . . .
S2 S 0.81266(11) 0.72181(9) 0.90003(6) 0.0170(3) Uani 1 1 d . . . . .
S3 S 0.85983(11) 0.45223(9) 0.94789(6) 0.0174(3) Uani 1 1 d . . . . .
S4 S 0.59330(10) 0.52860(9) 0.83529(6) 0.0179(3) Uani 1 1 d . . . . .
P1 P 0.77984(11) 0.78630(9) 0.81562(6) 0.0147(3) Uani 1 1 d . . . . .
P2 P 0.81313(11) 0.64316(9) 0.69341(6) 0.0159(3) Uani 1 1 d . . . . .
P3 P 0.87923(10) 0.31623(9) 0.90168(6) 0.0135(3) Uani 1 1 d . . . . .
P4 P 0.63729(10) 0.37205(9) 0.84022(6) 0.0130(3) Uani 1 1 d . . . . .
O1 O 1.0522(3) 0.5395(3) 0.82669(16) 0.0217(8) Uani 1 1 d . . . . .
C1 C 0.8067(4) 0.6899(4) 0.7642(2) 0.0177(10) Uani 1 1 d . . . . .
C2 C 0.6278(4) 0.8545(4) 0.8164(2) 0.0178(10) Uani 1 1 d . . . . .
C3 C 0.5960(4) 0.9443(4) 0.8520(3) 0.0234(12) Uani 1 1 d . . . . .
H3 H 0.6523 0.9691 0.8769 0.028 Uiso 1 1 calc R . . . .
C4 C 0.4802(4) 0.9971(4) 0.8506(3) 0.0269(13) Uani 1 1 d . . . . .
H4 H 0.4585 1.0563 0.8749 0.032 Uiso 1 1 calc R . . . .
C5 C 0.3982(5) 0.9603(4) 0.8127(3) 0.0298(13) Uani 1 1 d . . . . .
H5 H 0.3220 0.9972 0.8103 0.036 Uiso 1 1 calc R . . . .
C6 C 0.4268(4) 0.8706(4) 0.7787(3) 0.0305(13) Uani 1 1 d . . . . .
H6 H 0.3700 0.8454 0.7544 0.037 Uiso 1 1 calc R . . . .
C7 C 0.5424(4) 0.8176(4) 0.7809(2) 0.0252(12) Uani 1 1 d . . . . .
H7 H 0.5622 0.7565 0.7581 0.030 Uiso 1 1 calc R . . . .
C8 C 0.8732(4) 0.8919(3) 0.8027(2) 0.0143(10) Uani 1 1 d . . . . .
C9 C 0.8425(5) 0.9729(4) 0.7600(2) 0.0234(12) Uani 1 1 d . . . . .
H9 H 0.7678 0.9797 0.7423 0.028 Uiso 1 1 calc R . . . .
C10 C 0.9240(5) 1.0438(4) 0.7437(3) 0.0262(12) Uani 1 1 d . . . . .
H10 H 0.9027 1.0982 0.7158 0.031 Uiso 1 1 calc R . . . .
C11 C 1.0354(5) 1.0333(4) 0.7689(3) 0.0261(12) Uani 1 1 d . . . . .
H11 H 1.0901 1.0795 0.7573 0.031 Uiso 1 1 calc R . . . .
C12 C 1.0658(5) 0.9536(5) 0.8115(3) 0.0315(13) Uani 1 1 d . . . . .
H12 H 1.1410 0.9468 0.8287 0.038 Uiso 1 1 calc R . . . .
C13 C 0.9851(4) 0.8838(4) 0.8288(2) 0.0225(11) Uani 1 1 d . . . . .
H13 H 1.0060 0.8313 0.8579 0.027 Uiso 1 1 calc R . . . .
C14 C 0.6720(4) 0.6680(4) 0.6522(2) 0.0181(10) Uani 1 1 d . . . . .
C15 C 0.6362(5) 0.7698(4) 0.6290(2) 0.0252(12) Uani 1 1 d . . . . .
H15 H 0.6881 0.8212 0.6293 0.030 Uiso 1 1 calc R . . . .
C16 C 0.5238(5) 0.7929(5) 0.6059(3) 0.0367(15) Uani 1 1 d . . . . .
H16 H 0.5002 0.8603 0.5906 0.044 Uiso 1 1 calc R . . . .
C17 C 0.4456(5) 0.7179(5) 0.6052(3) 0.0402(16) Uani 1 1 d . . . . .
H17 H 0.3699 0.7345 0.5893 0.048 Uiso 1 1 calc R . . . .
C18 C 0.4805(5) 0.6171(5) 0.6284(3) 0.0389(15) Uani 1 1 d . . . . .
H18 H 0.4280 0.5661 0.6282 0.047 Uiso 1 1 calc R . . . .
C19 C 0.5936(4) 0.5925(4) 0.6519(2) 0.0265(12) Uani 1 1 d . . . . .
H19 H 0.6168 0.5251 0.6676 0.032 Uiso 1 1 calc R . . . .
C20 C 0.9195(4) 0.6994(4) 0.6415(2) 0.0177(11) Uani 1 1 d . . . . .
C21 C 0.9942(4) 0.7676(4) 0.6648(2) 0.0225(11) Uani 1 1 d . . . . .
H21 H 0.9881 0.7848 0.7063 0.027 Uiso 1 1 calc R . . . .
C22 C 1.0777(5) 0.8106(4) 0.6269(3) 0.0304(13) Uani 1 1 d . . . . .
H22 H 1.1273 0.8562 0.6430 0.036 Uiso 1 1 calc R . . . .
C23 C 1.0868(5) 0.7850(5) 0.5647(3) 0.0342(14) Uani 1 1 d . . . . .
H23 H 1.1422 0.8137 0.5390 0.041 Uiso 1 1 calc R . . . .
C24 C 1.0135(5) 0.7171(5) 0.5412(3) 0.0326(14) Uani 1 1 d . . . . .
H24 H 1.0193 0.7003 0.4997 0.039 Uiso 1 1 calc R . . . .
C25 C 0.9312(5) 0.6738(4) 0.5794(2) 0.0269(12) Uani 1 1 d . . . . .
H25 H 0.8831 0.6270 0.5634 0.032 Uiso 1 1 calc R . . . .
C26 C 0.7927(4) 0.3327(3) 0.8365(2) 0.0124(9) Uani 1 1 d . . . . .
H26 H 0.8213 0.2875 0.8017 0.015 Uiso 1 1 calc R . . . .
C27 C 0.8541(4) 0.2070(4) 0.9538(2) 0.0162(10) Uani 1 1 d . . . . .
C28 C 0.8763(4) 0.1032(4) 0.9322(2) 0.0205(11) Uani 1 1 d . . . . .
H28 H 0.9068 0.0899 0.8925 0.025 Uiso 1 1 calc R . . . .
C29 C 0.8521(4) 0.0205(4) 0.9709(3) 0.0250(12) Uani 1 1 d . . . . .
H29 H 0.8664 -0.0486 0.9569 0.030 Uiso 1 1 calc R . . . .
C30 C 0.8071(5) 0.0396(4) 1.0301(3) 0.0275(13) Uani 1 1 d . . . . .
H30 H 0.7920 -0.0164 1.0558 0.033 Uiso 1 1 calc R . . . .
C31 C 0.7845(5) 0.1429(4) 1.0508(3) 0.0277(12) Uani 1 1 d . . . . .
H31 H 0.7524 0.1563 1.0902 0.033 Uiso 1 1 calc R . . . .
C32 C 0.8098(4) 0.2264(4) 1.0126(2) 0.0209(11) Uani 1 1 d . . . . .
H32 H 0.7968 0.2954 1.0269 0.025 Uiso 1 1 calc R . . . .
C33 C 1.0328(4) 0.2821(3) 0.8734(2) 0.0154(10) Uani 1 1 d . . . . .
C34 C 1.0656(4) 0.2901(4) 0.8119(2) 0.0199(11) Uani 1 1 d . . . . .
H34 H 1.0077 0.3092 0.7829 0.024 Uiso 1 1 calc R . . . .
C35 C 1.1861(4) 0.2696(4) 0.7932(3) 0.0250(12) Uani 1 1 d . . . . .
H35 H 1.2080 0.2751 0.7518 0.030 Uiso 1 1 calc R . . . .
C36 C 1.2720(5) 0.2413(4) 0.8360(3) 0.0272(13) Uani 1 1 d . . . . .
H36 H 1.3519 0.2270 0.8234 0.033 Uiso 1 1 calc R . . . .
C37 C 1.2393(4) 0.2341(4) 0.8979(3) 0.0262(13) Uani 1 1 d . . . . .
H37 H 1.2974 0.2156 0.9270 0.031 Uiso 1 1 calc R . . . .
C38 C 1.1197(4) 0.2547(4) 0.9165(3) 0.0218(11) Uani 1 1 d . . . . .
H38 H 1.0979 0.2501 0.9580 0.026 Uiso 1 1 calc R . . . .
C39 C 0.5670(4) 0.3203(3) 0.9083(2) 0.0138(10) Uani 1 1 d . . . . .
C40 C 0.5840(4) 0.2111(4) 0.9204(2) 0.0188(11) Uani 1 1 d . . . . .
H40 H 0.6278 0.1659 0.8926 0.023 Uiso 1 1 calc R . . . .
C41 C 0.5353(4) 0.1707(4) 0.9738(2) 0.0238(12) Uani 1 1 d . . . . .
H41 H 0.5481 0.0985 0.9820 0.029 Uiso 1 1 calc R . . . .
C42 C 0.4675(4) 0.2371(4) 1.0152(2) 0.0239(12) Uani 1 1 d . . . . .
H42 H 0.4356 0.2098 1.0511 0.029 Uiso 1 1 calc R . . . .
C43 C 0.4479(5) 0.3448(4) 1.0025(2) 0.0254(12) Uani 1 1 d . . . . .
H43 H 0.4012 0.3894 1.0295 0.031 Uiso 1 1 calc R . . . .
C44 C 0.4974(4) 0.3862(4) 0.9498(2) 0.0211(11) Uani 1 1 d . . . . .
H44 H 0.4842 0.4585 0.9420 0.025 Uiso 1 1 calc R . . . .
C45 C 0.5763(4) 0.3097(4) 0.7757(2) 0.0162(10) Uani 1 1 d . . . . .
C46 C 0.6139(4) 0.2033(4) 0.7615(2) 0.0194(11) Uani 1 1 d . . . . .
H46 H 0.6753 0.1655 0.7832 0.023 Uiso 1 1 calc R . . . .
C47 C 0.5586(4) 0.1548(4) 0.7149(3) 0.0265(12) Uani 1 1 d . . . . .
H47 H 0.5815 0.0837 0.7065 0.032 Uiso 1 1 calc R . . . .
C48 C 0.4705(4) 0.2109(4) 0.6811(2) 0.0245(12) Uani 1 1 d . . . . .
H48 H 0.4345 0.1779 0.6499 0.029 Uiso 1 1 calc R . . . .
C49 C 0.4355(4) 0.3172(4) 0.6937(2) 0.0241(12) Uani 1 1 d . . . . .
H49 H 0.3771 0.3557 0.6704 0.029 Uiso 1 1 calc R . . . .
C50 C 0.4873(4) 0.3652(4) 0.7406(2) 0.0198(11) Uani 1 1 d . . . . .
H50 H 0.4626 0.4359 0.7490 0.024 Uiso 1 1 calc R . . . .
C51 C 1.1213(4) 0.5476(4) 0.8822(2) 0.0236(12) Uani 1 1 d . . . . .
H51A H 1.1208 0.4846 0.9077 0.028 Uiso 1 1 calc R . . . .
H51B H 1.0888 0.6085 0.9063 0.028 Uiso 1 1 calc R . . . .
C52 C 1.2464(4) 0.5594(5) 0.8585(3) 0.0338(14) Uani 1 1 d . . . . .
H52A H 1.2862 0.6027 0.8859 0.041 Uiso 1 1 calc R . . . .
H52B H 1.2938 0.4911 0.8543 0.041 Uiso 1 1 calc R . . . .
C53 C 1.2267(5) 0.6125(5) 0.7970(3) 0.0359(15) Uani 1 1 d . . . . .
H53A H 1.2978 0.6009 0.7706 0.043 Uiso 1 1 calc R . . . .
H53B H 1.2034 0.6879 0.8014 0.043 Uiso 1 1 calc R . . . .
C54 C 1.1263(4) 0.5583(4) 0.7726(3) 0.0253(12) Uani 1 1 d . . . . .
H54A H 1.0811 0.6032 0.7430 0.030 Uiso 1 1 calc R . . . .
H54B H 1.1571 0.4923 0.7530 0.030 Uiso 1 1 calc R . . . .
C55 C 0.1784(6) 0.1379(6) 0.6095(4) 0.056(2) Uani 1 1 d . . . . .
H55A H 0.1353 0.1078 0.5780 0.085 Uiso 1 1 calc GR . . . .
H55B H 0.1330 0.1394 0.6476 0.085 Uiso 1 1 calc GR . . . .
H55C H 0.2541 0.0959 0.6146 0.085 Uiso 1 1 calc GR . . . .
C56 C 0.1985(5) 0.2480(5) 0.5912(3) 0.0374(15) Uani 1 1 d . . . . .
C57 C 0.2851(5) 0.2655(5) 0.5467(3) 0.0342(14) Uani 1 1 d . . . . .
H57 H 0.3304 0.2081 0.5281 0.041 Uiso 1 1 calc R . . . .
C58 C 0.3047(5) 0.3659(5) 0.5300(3) 0.0402(16) Uani 1 1 d . . . . .
H58 H 0.3645 0.3763 0.5009 0.048 Uiso 1 1 calc R . . . .
C59 C 0.2352(6) 0.4529(5) 0.5564(3) 0.0445(17) Uani 1 1 d . . . . .
H59 H 0.2478 0.5212 0.5445 0.053 Uiso 1 1 calc R . . . .
C60 C 0.1479(6) 0.4369(6) 0.6002(3) 0.0486(19) Uani 1 1 d . . . . .
H60 H 0.1015 0.4944 0.6181 0.058 Uiso 1 1 calc R . . . .
C61 C 0.1296(5) 0.3354(6) 0.6174(3) 0.0436(17) Uani 1 1 d . . . . .
H61 H 0.0705 0.3249 0.6469 0.052 Uiso 1 1 calc R . . . .
C62 C 0.6818(6) 0.3259(5) 0.5798(3) 0.0453(16) Uani 1 1 d . . . . .
H62A H 0.7309 0.3645 0.5532 0.068 Uiso 1 1 calc GR . . . .
H62B H 0.6936 0.3433 0.6218 0.068 Uiso 1 1 calc GR . . . .
H62C H 0.5993 0.3444 0.5701 0.068 Uiso 1 1 calc GR . . . .
C63 C 0.7159(5) 0.2087(4) 0.5706(3) 0.0306(13) Uani 1 1 d . . . . .
C64 C 0.6414(5) 0.1483(5) 0.5412(3) 0.0345(14) Uani 1 1 d . . . . .
H64 H 0.5685 0.1800 0.5270 0.041 Uiso 1 1 calc R . . . .
C65 C 0.6740(6) 0.0408(5) 0.5326(3) 0.0406(16) Uani 1 1 d . . . . .
H65 H 0.6222 0.0004 0.5136 0.049 Uiso 1 1 calc R . . . .
C66 C 0.7835(6) -0.0061(5) 0.5522(3) 0.0417(16) Uani 1 1 d . . . . .
H66 H 0.8064 -0.0778 0.5457 0.050 Uiso 1 1 calc R . . . .
C67 C 0.8573(5) 0.0526(5) 0.5810(3) 0.0400(16) Uani 1 1 d . . . . .
H67 H 0.9305 0.0208 0.5948 0.048 Uiso 1 1 calc R . . . .
C68 C 0.8247(5) 0.1596(5) 0.5903(3) 0.0344(14) Uani 1 1 d . . . . .
H68 H 0.8766 0.1989 0.6099 0.041 Uiso 1 1 calc R . . . .

loop_
_atom_site_aniso_label
_atom_site_aniso_U_11
_atom_site_aniso_U_22
_atom_site_aniso_U_33
_atom_site_aniso_U_23
_atom_site_aniso_U_13
_atom_site_aniso_U_12
Dy1 0.01520(12) 0.00788(10) 0.02085(13) -0.00090(8) -0.00179(9) -0.00305(8)
S1 0.0244(7) 0.0111(5) 0.0227(7) -0.0029(5) -0.0026(5) 0.0000(5)
S2 0.0210(6) 0.0108(5) 0.0193(6) -0.0019(5) -0.0001(5) -0.0031(5)
S3 0.0233(7) 0.0097(5) 0.0201(7) -0.0030(5) -0.0021(5) -0.0051(5)
S4 0.0149(6) 0.0096(5) 0.0292(7) -0.0008(5) -0.0010(5) -0.0018(5)
P1 0.0129(6) 0.0082(5) 0.0233(7) -0.0022(5) 0.0009(5) -0.0024(5)
P2 0.0175(6) 0.0125(6) 0.0180(7) -0.0027(5) -0.0018(5) -0.0027(5)
P3 0.0123(6) 0.0094(5) 0.0191(7) -0.0005(5) -0.0031(5) -0.0012(5)
P4 0.0116(6) 0.0086(5) 0.0191(7) -0.0017(5) -0.0010(5) -0.0020(5)
O1 0.0205(19) 0.0204(18) 0.025(2) -0.0042(15) -0.0012(15) -0.0055(15)
C1 0.021(3) 0.011(2) 0.022(3) -0.0015(19) 0.002(2) -0.007(2)
C2 0.012(2) 0.015(2) 0.026(3) 0.000(2) 0.004(2) -0.0033(19)
C3 0.020(3) 0.016(2) 0.035(3) -0.006(2) 0.003(2) -0.005(2)
C4 0.018(3) 0.014(2) 0.048(4) -0.006(2) 0.002(2) -0.001(2)
C5 0.017(3) 0.020(3) 0.052(4) -0.002(3) 0.005(3) -0.004(2)
C6 0.015(3) 0.029(3) 0.049(4) -0.006(3) -0.002(3) -0.007(2)
C7 0.018(3) 0.027(3) 0.030(3) -0.004(2) 0.002(2) -0.001(2)
C8 0.014(2) 0.007(2) 0.022(3) -0.0061(18) 0.003(2) -0.0037(18)
C9 0.026(3) 0.015(2) 0.029(3) 0.001(2) -0.002(2) -0.003(2)
C10 0.034(3) 0.013(2) 0.031(3) 0.002(2) 0.007(2) -0.003(2)
C11 0.026(3) 0.021(3) 0.033(3) -0.002(2) 0.007(2) -0.014(2)
C12 0.018(3) 0.041(3) 0.039(4) 0.000(3) -0.003(2) -0.015(3)
C13 0.017(3) 0.022(3) 0.030(3) 0.001(2) 0.001(2) -0.008(2)
C14 0.014(2) 0.020(2) 0.020(3) 0.000(2) -0.002(2) 0.000(2)
C15 0.021(3) 0.024(3) 0.030(3) 0.001(2) -0.003(2) -0.003(2)
C16 0.027(3) 0.044(4) 0.036(4) 0.010(3) -0.008(3) 0.007(3)
C17 0.021(3) 0.056(4) 0.043(4) 0.007(3) -0.013(3) -0.001(3)
C18 0.026(3) 0.047(4) 0.046(4) 0.005(3) -0.007(3) -0.017(3)
C19 0.021(3) 0.029(3) 0.030(3) -0.002(2) -0.007(2) -0.004(2)
C20 0.010(2) 0.016(2) 0.025(3) 0.003(2) -0.003(2) 0.0067(19)
C21 0.023(3) 0.024(3) 0.021(3) -0.003(2) 0.003(2) -0.004(2)
C22 0.026(3) 0.026(3) 0.041(4) -0.001(3) 0.004(3) -0.008(2)
C23 0.026(3) 0.038(3) 0.038(4) 0.011(3) 0.011(3) -0.003(3)
C24 0.028(3) 0.048(4) 0.021(3) 0.006(3) -0.001(2) -0.001(3)
C25 0.023(3) 0.033(3) 0.024(3) -0.005(2) -0.003(2) 0.002(2)
C26 0.014(2) 0.009(2) 0.014(2) -0.0021(18) 0.0020(18) -0.0025(18)
C27 0.012(2) 0.012(2) 0.024(3) 0.0038(19) -0.008(2) -0.0031(19)
C28 0.020(3) 0.013(2) 0.028(3) -0.002(2) 0.001(2) -0.002(2)
C29 0.025(3) 0.009(2) 0.042(4) 0.003(2) -0.005(2) -0.002(2)
C30 0.035(3) 0.021(3) 0.028(3) 0.013(2) -0.005(3) -0.006(2)
C31 0.031(3) 0.028(3) 0.026(3) 0.007(2) -0.004(2) -0.008(2)
C32 0.018(3) 0.021(3) 0.024(3) -0.001(2) -0.008(2) -0.003(2)
C33 0.009(2) 0.008(2) 0.028(3) 0.0040(19) -0.010(2) 0.0008(18)
C34 0.011(2) 0.015(2) 0.034(3) 0.000(2) -0.002(2) -0.0017(19)
C35 0.018(3) 0.019(3) 0.039(3) -0.003(2) 0.002(2) -0.005(2)
C36 0.016(3) 0.010(2) 0.055(4) -0.001(2) 0.000(3) -0.001(2)
C37 0.012(3) 0.017(2) 0.049(4) 0.005(2) -0.014(2) 0.000(2)
C38 0.012(2) 0.021(3) 0.033(3) 0.002(2) -0.009(2) -0.002(2)
C39 0.012(2) 0.013(2) 0.017(2) -0.0057(18) -0.0015(19) -0.0050(19)
C40 0.017(3) 0.014(2) 0.026(3) -0.002(2) -0.002(2) -0.003(2)
C41 0.021(3) 0.021(3) 0.031(3) 0.010(2) -0.005(2) -0.007(2)
C42 0.020(3) 0.031(3) 0.021(3) 0.009(2) -0.001(2) -0.006(2)
C43 0.025(3) 0.026(3) 0.025(3) -0.008(2) 0.005(2) -0.003(2)
C44 0.023(3) 0.017(2) 0.025(3) -0.004(2) 0.003(2) -0.008(2)
C45 0.012(2) 0.018(2) 0.019(3) -0.001(2) 0.000(2) -0.005(2)
C46 0.017(2) 0.018(2) 0.023(3) -0.002(2) -0.006(2) 0.001(2)
C47 0.023(3) 0.024(3) 0.033(3) -0.012(2) -0.005(2) -0.002(2)
C48 0.018(3) 0.034(3) 0.022(3) -0.005(2) -0.003(2) -0.005(2)
C49 0.020(3) 0.026(3) 0.027(3) 0.001(2) -0.008(2) -0.004(2)
C50 0.018(3) 0.016(2) 0.026(3) 0.000(2) -0.001(2) -0.004(2)
C51 0.018(3) 0.026(3) 0.029(3) -0.005(2) -0.004(2) -0.007(2)
C52 0.015(3) 0.036(3) 0.050(4) -0.011(3) -0.006(3) -0.001(2)
C53 0.023(3) 0.032(3) 0.054(4) 0.004(3) 0.001(3) -0.011(3)
C54 0.020(3) 0.026(3) 0.030(3) 0.003(2) -0.002(2) 0.000(2)
C55 0.047(4) 0.064(5) 0.061(5) -0.011(4) 0.000(4) -0.016(4)
C56 0.021(3) 0.056(4) 0.036(4) -0.002(3) -0.009(3) -0.002(3)
C57 0.028(3) 0.043(4) 0.031(3) -0.007(3) -0.007(3) 0.004(3)
C58 0.029(3) 0.063(5) 0.027(3) -0.003(3) -0.005(3) 0.001(3)
C59 0.047(4) 0.038(4) 0.047(4) 0.000(3) -0.021(4) 0.006(3)
C60 0.040(4) 0.060(5) 0.039(4) -0.009(3) -0.012(3) 0.023(4)
C61 0.023(3) 0.072(5) 0.034(4) -0.006(3) -0.004(3) 0.005(3)
C62 0.053(4) 0.036(4) 0.046(4) -0.006(3) 0.010(3) -0.005(3)
C63 0.039(3) 0.030(3) 0.023(3) -0.002(2) 0.007(3) -0.005(3)
C64 0.032(3) 0.042(4) 0.028(3) 0.000(3) 0.003(3) -0.003(3)
C65 0.043(4) 0.040(4) 0.044(4) -0.009(3) 0.000(3) -0.021(3)
C66 0.049(4) 0.029(3) 0.047(4) 0.001(3) 0.007(3) -0.007(3)
C67 0.035(4) 0.043(4) 0.041(4) 0.013(3) -0.008(3) -0.001(3)
C68 0.036(3) 0.039(3) 0.032(3) 0.003(3) -0.007(3) -0.016(3)

_geom_special_details            
;
 All esds (except the esd in the dihedral angle between two l.s. planes)
 are estimated using the full covariance matrix.  The cell esds are taken
 into account individually in the estimation of esds in distances, angles
 and torsion angles; correlations between esds in cell parameters are only
 used when they are defined by crystal symmetry.  An approximate (isotropic)
 treatment of cell esds is used for estimating esds involving l.s. planes.
;
loop_
_geom_bond_atom_site_label_1
_geom_bond_atom_site_label_2
_geom_bond_distance
_geom_bond_site_symmetry_2
_geom_bond_publ_flag
Dy1 S1 2.8251(13) . ?
Dy1 S2 2.8204(12) . ?
Dy1 S3 2.8617(12) . ?
Dy1 S4 2.7889(12) . ?
Dy1 O1 2.404(3) . ?
Dy1 C1 2.325(5) . ?
Dy1 C26 2.754(4) . ?
S1 P2 2.0314(16) . ?
S2 P1 2.0262(17) . ?
S3 P3 2.0003(17) . ?
S4 P4 1.9997(15) . ?
P1 C1 1.665(5) . ?
P1 C2 1.826(5) . ?
P1 C8 1.819(5) . ?
P2 C1 1.654(5) . ?
P2 C14 1.840(5) . ?
P2 C20 1.825(5) . ?
P3 C26 1.739(4) . ?
P3 C27 1.826(5) . ?
P3 C33 1.823(5) . ?
P4 C26 1.763(4) . ?
P4 C39 1.812(5) . ?
P4 C45 1.813(5) . ?
O1 C51 1.466(6) . ?
O1 C54 1.456(6) . ?
C2 C3 1.396(7) . ?
C2 C7 1.379(7) . ?
C3 H3 0.9300 . ?
C3 C4 1.396(6) . ?
C4 H4 0.9300 . ?
C4 C5 1.382(7) . ?
C5 H5 0.9300 . ?
C5 C6 1.371(7) . ?
C6 H6 0.9300 . ?
C6 C7 1.395(7) . ?
C7 H7 0.9300 . ?
C8 C9 1.399(6) . ?
C8 C13 1.390(6) . ?
C9 H9 0.9300 . ?
C9 C10 1.398(7) . ?
C10 H10 0.9300 . ?
C10 C11 1.375(7) . ?
C11 H11 0.9300 . ?
C11 C12 1.385(7) . ?
C12 H12 0.9300 . ?
C12 C13 1.387(7) . ?
C13 H13 0.9300 . ?
C14 C15 1.403(7) . ?
C14 C19 1.382(7) . ?
C15 H15 0.9300 . ?
C15 C16 1.373(7) . ?
C16 H16 0.9300 . ?
C16 C17 1.376(8) . ?
C17 H17 0.9300 . ?
C17 C18 1.390(8) . ?
C18 H18 0.9300 . ?
C18 C19 1.386(7) . ?
C19 H19 0.9300 . ?
C20 C21 1.390(7) . ?
C20 C25 1.390(7) . ?
C21 H21 0.9300 . ?
C21 C22 1.389(7) . ?
C22 H22 0.9300 . ?
C22 C23 1.393(8) . ?
C23 H23 0.9300 . ?
C23 C24 1.378(8) . ?
C24 H24 0.9300 . ?
C24 C25 1.385(8) . ?
C25 H25 0.9300 . ?
C26 H26 0.9800 . ?
C27 C28 1.401(6) . ?
C27 C32 1.372(7) . ?
C28 H28 0.9300 . ?
C28 C29 1.387(7) . ?
C29 H29 0.9300 . ?
C29 C30 1.382(8) . ?
C30 H30 0.9300 . ?
C30 C31 1.389(7) . ?
C31 H31 0.9300 . ?
C31 C32 1.394(7) . ?
C32 H32 0.9300 . ?
C33 C34 1.382(7) . ?
C33 C38 1.386(6) . ?
C34 H34 0.9300 . ?
C34 C35 1.401(7) . ?
C35 H35 0.9300 . ?
C35 C36 1.375(7) . ?
C36 H36 0.9300 . ?
C36 C37 1.391(8) . ?
C37 H37 0.9300 . ?
C37 C38 1.391(7) . ?
C38 H38 0.9300 . ?
C39 C40 1.404(6) . ?
C39 C44 1.398(7) . ?
C40 H40 0.9300 . ?
C40 C41 1.389(7) . ?
C41 H41 0.9300 . ?
C41 C42 1.390(7) . ?
C42 H42 0.9300 . ?
C42 C43 1.389(7) . ?
C43 H43 0.9300 . ?
C43 C44 1.384(7) . ?
C44 H44 0.9300 . ?
C45 C46 1.406(6) . ?
C45 C50 1.397(6) . ?
C46 H46 0.9300 . ?
C46 C47 1.394(7) . ?
C47 H47 0.9300 . ?
C47 C48 1.377(7) . ?
C48 H48 0.9300 . ?
C48 C49 1.393(7) . ?
C49 H49 0.9300 . ?
C49 C50 1.374(7) . ?
C50 H50 0.9300 . ?
C51 H51A 0.9700 . ?
C51 H51B 0.9700 . ?
C51 C52 1.510(7) . ?
C52 H52A 0.9700 . ?
C52 H52B 0.9700 . ?
C52 C53 1.501(8) . ?
C53 H53A 0.9700 . ?
C53 H53B 0.9700 . ?
C53 C54 1.506(7) . ?
C54 H54A 0.9700 . ?
C54 H54B 0.9700 . ?
C55 H55A 0.9600 . ?
C55 H55B 0.9600 . ?
C55 H55C 0.9600 . ?
C55 C56 1.495(9) . ?
C56 C57 1.387(8) . ?
C56 C61 1.397(9) . ?
C57 H57 0.9300 . ?
C57 C58 1.368(9) . ?
C58 H58 0.9300 . ?
C58 C59 1.398(9) . ?
C59 H59 0.9300 . ?
C59 C60 1.380(9) . ?
C60 H60 0.9300 . ?
C60 C61 1.380(10) . ?
C61 H61 0.9300 . ?
C62 H62A 0.9600 . ?
C62 H62B 0.9600 . ?
C62 H62C 0.9600 . ?
C62 C63 1.511(8) . ?
C63 C64 1.380(8) . ?
C63 C68 1.385(7) . ?
C64 H64 0.9300 . ?
C64 C65 1.390(8) . ?
C65 H65 0.9300 . ?
C65 C66 1.382(8) . ?
C66 H66 0.9300 . ?
C66 C67 1.356(8) . ?
C67 H67 0.9300 . ?
C67 C68 1.384(8) . ?
C68 H68 0.9300 . ?

loop_
_geom_angle_atom_site_label_1
_geom_angle_atom_site_label_2
_geom_angle_atom_site_label_3
_geom_angle
_geom_angle_site_symmetry_1
_geom_angle_site_symmetry_3
_geom_angle_publ_flag
S1 Dy1 S3 142.60(3) . . ?
S2 Dy1 S1 139.45(3) . . ?
S2 Dy1 S3 77.58(3) . . ?
S4 Dy1 S1 94.53(4) . . ?
S4 Dy1 S2 90.62(4) . . ?
S4 Dy1 S3 88.77(4) . . ?
O1 Dy1 S1 88.92(9) . . ?
O1 Dy1 S2 89.28(8) . . ?
O1 Dy1 S3 86.13(9) . . ?
O1 Dy1 S4 174.79(9) . . ?
O1 Dy1 C26 107.46(12) . . ?
C1 Dy1 S1 69.54(12) . . ?
C1 Dy1 S2 70.23(12) . . ?
C1 Dy1 S3 147.79(12) . . ?
C1 Dy1 S4 90.41(12) . . ?
C1 Dy1 O1 94.46(14) . . ?
C1 Dy1 C26 142.78(15) . . ?
C26 Dy1 S1 80.94(10) . . ?
C26 Dy1 S2 137.59(10) . . ?
C26 Dy1 S3 65.46(10) . . ?
C26 Dy1 S4 69.34(9) . . ?
P2 S1 Dy1 79.46(5) . . ?
P1 S2 Dy1 78.93(5) . . ?
P3 S3 Dy1 82.12(5) . . ?
P4 S4 Dy1 85.60(5) . . ?
C1 P1 S2 107.65(17) . . ?
C1 P1 C2 114.8(2) . . ?
C1 P1 C8 112.9(2) . . ?
C2 P1 S2 108.65(17) . . ?
C8 P1 S2 108.79(16) . . ?
C8 P1 C2 103.8(2) . . ?
C1 P2 S1 106.71(17) . . ?
C1 P2 C14 114.5(2) . . ?
C1 P2 C20 114.6(2) . . ?
C14 P2 S1 108.68(16) . . ?
C20 P2 S1 109.30(16) . . ?
C20 P2 C14 102.9(2) . . ?
C26 P3 S3 108.47(16) . . ?
C26 P3 C27 117.3(2) . . ?
C26 P3 C33 105.8(2) . . ?
C27 P3 S3 109.94(17) . . ?
C33 P3 S3 111.60(16) . . ?
C33 P3 C27 103.6(2) . . ?
C26 P4 S4 113.72(16) . . ?
C26 P4 C39 112.0(2) . . ?
C26 P4 C45 106.0(2) . . ?
C39 P4 S4 109.54(16) . . ?
C39 P4 C45 105.5(2) . . ?
C45 P4 S4 109.73(16) . . ?
C51 O1 Dy1 124.5(3) . . ?
C54 O1 Dy1 124.5(3) . . ?
C54 O1 C51 109.3(4) . . ?
P1 C1 Dy1 102.6(2) . . ?
P2 C1 Dy1 104.0(2) . . ?
P2 C1 P1 153.1(3) . . ?
C3 C2 P1 121.1(4) . . ?
C7 C2 P1 119.8(4) . . ?
C7 C2 C3 119.0(4) . . ?
C2 C3 H3 119.9 . . ?
C2 C3 C4 120.3(5) . . ?
C4 C3 H3 119.9 . . ?
C3 C4 H4 120.4 . . ?
C5 C4 C3 119.2(5) . . ?
C5 C4 H4 120.4 . . ?
C4 C5 H5 119.4 . . ?
C6 C5 C4 121.3(5) . . ?
C6 C5 H5 119.4 . . ?
C5 C6 H6 120.4 . . ?
C5 C6 C7 119.1(5) . . ?
C7 C6 H6 120.4 . . ?
C2 C7 C6 121.0(5) . . ?
C2 C7 H7 119.5 . . ?
C6 C7 H7 119.5 . . ?
C9 C8 P1 121.1(3) . . ?
C13 C8 P1 119.3(3) . . ?
C13 C8 C9 118.9(4) . . ?
C8 C9 H9 119.9 . . ?
C10 C9 C8 120.2(4) . . ?
C10 C9 H9 119.9 . . ?
C9 C10 H10 119.9 . . ?
C11 C10 C9 120.2(5) . . ?
C11 C10 H10 119.9 . . ?
C10 C11 H11 120.1 . . ?
C10 C11 C12 119.8(5) . . ?
C12 C11 H11 120.1 . . ?
C11 C12 H12 119.7 . . ?
C11 C12 C13 120.5(5) . . ?
C13 C12 H12 119.7 . . ?
C8 C13 H13 119.8 . . ?
C12 C13 C8 120.4(5) . . ?
C12 C13 H13 119.8 . . ?
C15 C14 P2 119.2(4) . . ?
C19 C14 P2 120.4(4) . . ?
C19 C14 C15 119.7(4) . . ?
C14 C15 H15 120.2 . . ?
C16 C15 C14 119.5(5) . . ?
C16 C15 H15 120.2 . . ?
C15 C16 H16 119.5 . . ?
C15 C16 C17 121.1(5) . . ?
C17 C16 H16 119.5 . . ?
C16 C17 H17 120.2 . . ?
C16 C17 C18 119.6(5) . . ?
C18 C17 H17 120.2 . . ?
C17 C18 H18 120.0 . . ?
C19 C18 C17 120.0(6) . . ?
C19 C18 H18 120.0 . . ?
C14 C19 C18 120.1(5) . . ?
C14 C19 H19 120.0 . . ?
C18 C19 H19 120.0 . . ?
C21 C20 P2 119.3(4) . . ?
C21 C20 C25 118.5(5) . . ?
C25 C20 P2 122.2(4) . . ?
C20 C21 H21 119.5 . . ?
C22 C21 C20 121.0(5) . . ?
C22 C21 H21 119.5 . . ?
C21 C22 H22 120.3 . . ?
C21 C22 C23 119.5(5) . . ?
C23 C22 H22 120.3 . . ?
C22 C23 H23 120.0 . . ?
C24 C23 C22 119.9(5) . . ?
C24 C23 H23 120.0 . . ?
C23 C24 H24 119.9 . . ?
C23 C24 C25 120.2(6) . . ?
C25 C24 H24 119.9 . . ?
C20 C25 H25 119.6 . . ?
C24 C25 C20 120.8(5) . . ?
C24 C25 H25 119.6 . . ?
Dy1 C26 H26 115.3 . . ?
P3 C26 Dy1 90.06(17) . . ?
P3 C26 P4 122.7(3) . . ?
P3 C26 H26 115.3 . . ?
P4 C26 Dy1 91.33(17) . . ?
P4 C26 H26 115.3 . . ?
C28 C27 P3 119.1(4) . . ?
C32 C27 P3 120.5(4) . . ?
C32 C27 C28 120.3(5) . . ?
C27 C28 H28 120.4 . . ?
C29 C28 C27 119.1(5) . . ?
C29 C28 H28 120.4 . . ?
C28 C29 H29 119.6 . . ?
C30 C29 C28 120.8(5) . . ?
C30 C29 H29 119.6 . . ?
C29 C30 H30 120.2 . . ?
C29 C30 C31 119.6(5) . . ?
C31 C30 H30 120.2 . . ?
C30 C31 H31 120.0 . . ?
C30 C31 C32 120.1(5) . . ?
C32 C31 H31 120.0 . . ?
C27 C32 C31 120.1(5) . . ?
C27 C32 H32 120.0 . . ?
C31 C32 H32 120.0 . . ?
C34 C33 P3 122.4(3) . . ?
C34 C33 C38 119.7(5) . . ?
C38 C33 P3 117.7(4) . . ?
C33 C34 H34 119.9 . . ?
C33 C34 C35 120.1(5) . . ?
C35 C34 H34 119.9 . . ?
C34 C35 H35 120.0 . . ?
C36 C35 C34 120.1(5) . . ?
C36 C35 H35 120.0 . . ?
C35 C36 H36 120.0 . . ?
C35 C36 C37 119.9(5) . . ?
C37 C36 H36 120.0 . . ?
C36 C37 H37 120.0 . . ?
C36 C37 C38 119.9(5) . . ?
C38 C37 H37 120.0 . . ?
C33 C38 C37 120.3(5) . . ?
C33 C38 H38 119.9 . . ?
C37 C38 H38 119.9 . . ?
C40 C39 P4 119.3(4) . . ?
C44 C39 P4 121.9(4) . . ?
C44 C39 C40 118.8(5) . . ?
C39 C40 H40 120.0 . . ?
C41 C40 C39 120.0(5) . . ?
C41 C40 H40 120.0 . . ?
C40 C41 H41 119.7 . . ?
C40 C41 C42 120.6(5) . . ?
C42 C41 H41 119.7 . . ?
C41 C42 H42 120.3 . . ?
C43 C42 C41 119.4(5) . . ?
C43 C42 H42 120.3 . . ?
C42 C43 H43 119.7 . . ?
C44 C43 C42 120.5(5) . . ?
C44 C43 H43 119.7 . . ?
C39 C44 H44 119.7 . . ?
C43 C44 C39 120.6(5) . . ?
C43 C44 H44 119.7 . . ?
C46 C45 P4 120.8(3) . . ?
C50 C45 P4 120.6(4) . . ?
C50 C45 C46 118.6(4) . . ?
C45 C46 H46 120.2 . . ?
C47 C46 C45 119.6(4) . . ?
C47 C46 H46 120.2 . . ?
C46 C47 H47 119.6 . . ?
C48 C47 C46 120.7(5) . . ?
C48 C47 H47 119.6 . . ?
C47 C48 H48 120.1 . . ?
C47 C48 C49 119.8(5) . . ?
C49 C48 H48 120.1 . . ?
C48 C49 H49 120.0 . . ?
C50 C49 C48 120.0(5) . . ?
C50 C49 H49 120.0 . . ?
C45 C50 H50 119.4 . . ?
C49 C50 C45 121.2(5) . . ?
C49 C50 H50 119.4 . . ?
O1 C51 H51A 110.8 . . ?
O1 C51 H51B 110.8 . . ?
O1 C51 C52 104.7(4) . . ?
H51A C51 H51B 108.9 . . ?
C52 C51 H51A 110.8 . . ?
C52 C51 H51B 110.8 . . ?
C51 C52 H52A 111.1 . . ?
C51 C52 H52B 111.1 . . ?
H52A C52 H52B 109.0 . . ?
C53 C52 C51 103.5(4) . . ?
C53 C52 H52A 111.1 . . ?
C53 C52 H52B 111.1 . . ?
C52 C53 H53A 111.3 . . ?
C52 C53 H53B 111.3 . . ?
C52 C53 C54 102.1(4) . . ?
H53A C53 H53B 109.2 . . ?
C54 C53 H53A 111.3 . . ?
C54 C53 H53B 111.3 . . ?
O1 C54 C53 104.6(4) . . ?
O1 C54 H54A 110.8 . . ?
O1 C54 H54B 110.8 . . ?
C53 C54 H54A 110.8 . . ?
C53 C54 H54B 110.8 . . ?
H54A C54 H54B 108.9 . . ?
H55A C55 H55B 109.5 . . ?
H55A C55 H55C 109.5 . . ?
H55B C55 H55C 109.5 . . ?
C56 C55 H55A 109.5 . . ?
C56 C55 H55B 109.5 . . ?
C56 C55 H55C 109.5 . . ?
C57 C56 C55 120.4(6) . . ?
C57 C56 C61 118.5(6) . . ?
C61 C56 C55 121.1(6) . . ?
C56 C57 H57 119.5 . . ?
C58 C57 C56 120.9(6) . . ?
C58 C57 H57 119.5 . . ?
C57 C58 H58 119.9 . . ?
C57 C58 C59 120.2(6) . . ?
C59 C58 H58 119.9 . . ?
C58 C59 H59 120.2 . . ?
C60 C59 C58 119.6(7) . . ?
C60 C59 H59 120.2 . . ?
C59 C60 H60 120.1 . . ?
C61 C60 C59 119.8(6) . . ?
C61 C60 H60 120.1 . . ?
C56 C61 H61 119.5 . . ?
C60 C61 C56 121.0(7) . . ?
C60 C61 H61 119.5 . . ?
H62A C62 H62B 109.5 . . ?
H62A C62 H62C 109.5 . . ?
H62B C62 H62C 109.5 . . ?
C63 C62 H62A 109.5 . . ?
C63 C62 H62B 109.5 . . ?
C63 C62 H62C 109.5 . . ?
C64 C63 C62 121.2(5) . . ?
C64 C63 C68 118.2(5) . . ?
C68 C63 C62 120.5(5) . . ?
C63 C64 H64 119.6 . . ?
C63 C64 C65 120.8(5) . . ?
C65 C64 H64 119.6 . . ?
C64 C65 H65 120.1 . . ?
C66 C65 C64 119.8(6) . . ?
C66 C65 H65 120.1 . . ?
C65 C66 H66 120.1 . . ?
C67 C66 C65 119.8(6) . . ?
C67 C66 H66 120.1 . . ?
C66 C67 H67 119.7 . . ?
C66 C67 C68 120.6(6) . . ?
C68 C67 H67 119.7 . . ?
C63 C68 H68 119.6 . . ?
C67 C68 C63 120.8(5) . . ?
C67 C68 H68 119.6 . . ?

loop_
_geom_torsion_atom_site_label_1
_geom_torsion_atom_site_label_2
_geom_torsion_atom_site_label_3
_geom_torsion_atom_site_label_4
_geom_torsion
_geom_torsion_site_symmetry_1
_geom_torsion_site_symmetry_2
_geom_torsion_site_symmetry_3
_geom_torsion_site_symmetry_4
_geom_torsion_publ_flag
Dy1 O1 C51 C52 -172.4(3) . . . . ?
Dy1 O1 C54 C53 147.7(3) . . . . ?
S1 P2 C1 Dy1 -4.8(2) . . . . ?
S1 P2 C1 P1 -176.4(6) . . . . ?
S1 P2 C14 C15 -165.2(4) . . . . ?
S1 P2 C14 C19 24.3(5) . . . . ?
S1 P2 C20 C21 -113.8(4) . . . . ?
S1 P2 C20 C25 64.3(4) . . . . ?
S2 P1 C1 Dy1 7.6(2) . . . . ?
S2 P1 C1 P2 179.3(6) . . . . ?
S2 P1 C2 C3 66.6(4) . . . . ?
S2 P1 C2 C7 -113.8(4) . . . . ?
S2 P1 C8 C9 -157.5(4) . . . . ?
S2 P1 C8 C13 32.0(4) . . . . ?
S3 P3 C26 Dy1 34.24(15) . . . . ?
S3 P3 C26 P4 -57.4(3) . . . . ?
S3 P3 C27 C28 -173.0(3) . . . . ?
S3 P3 C27 C32 9.4(4) . . . . ?
S3 P3 C33 C34 -107.0(4) . . . . ?
S3 P3 C33 C38 68.2(4) . . . . ?
S4 P4 C26 Dy1 -0.10(18) . . . . ?
S4 P4 C26 P3 90.8(3) . . . . ?
S4 P4 C39 C40 178.8(3) . . . . ?
S4 P4 C39 C44 -2.0(4) . . . . ?
S4 P4 C45 C46 167.2(4) . . . . ?
S4 P4 C45 C50 -15.5(5) . . . . ?
P1 C2 C3 C4 178.2(4) . . . . ?
P1 C2 C7 C6 -177.4(4) . . . . ?
P1 C8 C9 C10 -170.0(4) . . . . ?
P1 C8 C13 C12 169.2(4) . . . . ?
P2 C14 C15 C16 -171.0(4) . . . . ?
P2 C14 C19 C18 170.9(5) . . . . ?
P2 C20 C21 C22 178.9(4) . . . . ?
P2 C20 C25 C24 -179.5(4) . . . . ?
P3 C27 C28 C29 -177.1(4) . . . . ?
P3 C27 C32 C31 176.3(4) . . . . ?
P3 C33 C34 C35 175.8(4) . . . . ?
P3 C33 C38 C37 -176.1(4) . . . . ?
P4 C39 C40 C41 177.1(4) . . . . ?
P4 C39 C44 C43 -178.0(4) . . . . ?
P4 C45 C46 C47 174.8(4) . . . . ?
P4 C45 C50 C49 -176.3(4) . . . . ?
O1 C51 C52 C53 28.7(5) . . . . ?
C1 P1 C2 C3 -172.8(4) . . . . ?
C1 P1 C2 C7 6.8(5) . . . . ?
C1 P1 C8 C9 83.0(4) . . . . ?
C1 P1 C8 C13 -87.4(4) . . . . ?
C1 P2 C14 C15 75.6(5) . . . . ?
C1 P2 C14 C19 -94.9(5) . . . . ?
C1 P2 C20 C21 5.9(4) . . . . ?
C1 P2 C20 C25 -176.0(4) . . . . ?
C2 P1 C1 Dy1 -113.5(2) . . . . ?
C2 P1 C1 P2 58.2(8) . . . . ?
C2 P1 C8 C9 -42.0(5) . . . . ?
C2 P1 C8 C13 147.6(4) . . . . ?
C2 C3 C4 C5 -1.0(8) . . . . ?
C3 C2 C7 C6 2.2(8) . . . . ?
C3 C4 C5 C6 2.9(9) . . . . ?
C4 C5 C6 C7 -2.2(9) . . . . ?
C5 C6 C7 C2 -0.4(8) . . . . ?
C7 C2 C3 C4 -1.4(8) . . . . ?
C8 P1 C1 Dy1 127.8(2) . . . . ?
C8 P1 C1 P2 -60.6(7) . . . . ?
C8 P1 C2 C3 -49.1(5) . . . . ?
C8 P1 C2 C7 130.5(4) . . . . ?
C8 C9 C10 C11 1.0(8) . . . . ?
C9 C8 C13 C12 -1.5(8) . . . . ?
C9 C10 C11 C12 -1.5(8) . . . . ?
C10 C11 C12 C13 0.4(9) . . . . ?
C11 C12 C13 C8 1.0(8) . . . . ?
C13 C8 C9 C10 0.4(7) . . . . ?
C14 P2 C1 Dy1 115.5(2) . . . . ?
C14 P2 C1 P1 -56.1(8) . . . . ?
C14 P2 C20 C21 130.8(4) . . . . ?
C14 P2 C20 C25 -51.1(4) . . . . ?
C14 C15 C16 C17 0.0(9) . . . . ?
C15 C14 C19 C18 0.5(8) . . . . ?
C15 C16 C17 C18 0.3(10) . . . . ?
C16 C17 C18 C19 -0.2(10) . . . . ?
C17 C18 C19 C14 -0.2(9) . . . . ?
C19 C14 C15 C16 -0.4(8) . . . . ?
C20 P2 C1 Dy1 -125.9(2) . . . . ?
C20 P2 C1 P1 62.5(8) . . . . ?
C20 P2 C14 C15 -49.4(5) . . . . ?
C20 P2 C14 C19 140.1(4) . . . . ?
C20 C21 C22 C23 0.1(7) . . . . ?
C21 C20 C25 C24 -1.4(7) . . . . ?
C21 C22 C23 C24 -0.3(8) . . . . ?
C22 C23 C24 C25 -0.3(8) . . . . ?
C23 C24 C25 C20 1.2(8) . . . . ?
C25 C20 C21 C22 0.8(7) . . . . ?
C26 P3 C27 C28 62.5(4) . . . . ?
C26 P3 C27 C32 -115.1(4) . . . . ?
C26 P3 C33 C34 10.8(5) . . . . ?
C26 P3 C33 C38 -174.0(4) . . . . ?
C26 P4 C39 C40 -54.0(4) . . . . ?
C26 P4 C39 C44 125.1(4) . . . . ?
C26 P4 C45 C46 44.0(5) . . . . ?
C26 P4 C45 C50 -138.6(4) . . . . ?
C27 P3 C26 Dy1 159.46(19) . . . . ?
C27 P3 C26 P4 67.8(3) . . . . ?
C27 P3 C33 C34 134.7(4) . . . . ?
C27 P3 C33 C38 -50.1(4) . . . . ?
C27 C28 C29 C30 -0.2(7) . . . . ?
C28 C27 C32 C31 -1.3(7) . . . . ?
C28 C29 C30 C31 0.7(8) . . . . ?
C29 C30 C31 C32 -1.5(8) . . . . ?
C30 C31 C32 C27 1.8(8) . . . . ?
C32 C27 C28 C29 0.5(7) . . . . ?
C33 P3 C26 Dy1 -85.60(18) . . . . ?
C33 P3 C26 P4 -177.2(3) . . . . ?
C33 P3 C27 C28 -53.6(4) . . . . ?
C33 P3 C27 C32 128.8(4) . . . . ?
C33 C34 C35 C36 0.1(7) . . . . ?
C34 C33 C38 C37 -0.8(7) . . . . ?
C34 C35 C36 C37 -0.6(7) . . . . ?
C35 C36 C37 C38 0.5(7) . . . . ?
C36 C37 C38 C33 0.2(7) . . . . ?
C38 C33 C34 C35 0.6(7) . . . . ?
C39 P4 C26 Dy1 -124.97(18) . . . . ?
C39 P4 C26 P3 -34.0(3) . . . . ?
C39 P4 C45 C46 -74.9(4) . . . . ?
C39 P4 C45 C50 102.5(4) . . . . ?
C39 C40 C41 C42 1.3(7) . . . . ?
C40 C39 C44 C43 1.2(7) . . . . ?
C40 C41 C42 C43 0.5(8) . . . . ?
C41 C42 C43 C44 -1.4(8) . . . . ?
C42 C43 C44 C39 0.6(8) . . . . ?
C44 C39 C40 C41 -2.1(7) . . . . ?
C45 P4 C26 Dy1 120.51(18) . . . . ?
C45 P4 C26 P3 -148.6(3) . . . . ?
C45 P4 C39 C40 60.8(4) . . . . ?
C45 P4 C39 C44 -120.1(4) . . . . ?
C45 C46 C47 C48 2.3(8) . . . . ?
C46 C45 C50 C49 1.1(8) . . . . ?
C46 C47 C48 C49 -0.4(8) . . . . ?
C47 C48 C49 C50 -1.2(8) . . . . ?
C48 C49 C50 C45 0.8(8) . . . . ?
C50 C45 C46 C47 -2.7(8) . . . . ?
C51 O1 C54 C53 -18.0(5) . . . . ?
C51 C52 C53 C54 -39.3(6) . . . . ?
C52 C53 C54 O1 35.4(5) . . . . ?
C54 O1 C51 C52 -6.6(5) . . . . ?
C55 C56 C57 C58 -179.5(6) . . . . ?
C55 C56 C61 C60 -179.7(6) . . . . ?
C56 C57 C58 C59 -1.7(9) . . . . ?
C57 C56 C61 C60 -0.8(9) . . . . ?
C57 C58 C59 C60 1.0(9) . . . . ?
C58 C59 C60 C61 -0.3(9) . . . . ?
C59 C60 C61 C56 0.1(9) . . . . ?
C61 C56 C57 C58 1.5(8) . . . . ?
C62 C63 C64 C65 179.5(6) . . . . ?
C62 C63 C68 C67 -178.9(6) . . . . ?
C63 C64 C65 C66 -1.6(10) . . . . ?
C64 C63 C68 C67 -0.5(9) . . . . ?
C64 C65 C66 C67 1.5(10) . . . . ?
C65 C66 C67 C68 -0.9(10) . . . . ?
C66 C67 C68 C63 0.4(10) . . . . ?
C68 C63 C64 C65 1.1(9) . . . . ?

_shelx_res_file                  
;
    dyez1.res created by SHELXL-2014/7

TITL ostl8_a.res in P-1
REM Old TITL ostl8 in P-1 #2
REM SHELXT solution in P-1
REM R1 0.127, Rweak 0.018, Alpha 0.049, Orientation as input
REM Formula found by SHELXT: C72 S8 Dy
CELL 0.71073 11.268596 12.744742 21.729638 89.2655 88.3189 83.1217
ZERR 2 0.000576 0.000349 0.001206 0.0033 0.0043 0.0032
LATT 1
SFAC C H Dy O P S
UNIT 136 130 2 2 8 8

L.S. 10
PLAN  20
FREE Dy1 P1
FREE Dy1 P2
FREE Dy1 P4
FREE Dy1 P3
BOND $H
LIST 6
MORE -1
CONF
fmap 2
acta 52
OMIT 2 0 0
REM <olex2.extras>
REM <HklSrc "%.\\DYEZ1.hkl">
REM </olex2.extras>

WGHT    0.048100
FVAR       0.32034
DY1   3    0.838874    0.539657    0.826182    11.00000    0.01520    0.00788 =
         0.02085   -0.00090   -0.00179   -0.00305
S1    6    0.859257    0.484524    0.700481    11.00000    0.02437    0.01107 =
         0.02273   -0.00290   -0.00263   -0.00001
S2    6    0.812658    0.721805    0.900030    11.00000    0.02101    0.01083 =
         0.01934   -0.00186   -0.00009   -0.00311
S3    6    0.859833    0.452226    0.947888    11.00000    0.02327    0.00973 =
         0.02015   -0.00297   -0.00212   -0.00513
S4    6    0.593296    0.528599    0.835294    11.00000    0.01493    0.00961 =
         0.02919   -0.00078   -0.00100   -0.00178
P1    5    0.779836    0.786300    0.815616    11.00000    0.01291    0.00822 =
         0.02335   -0.00223    0.00092   -0.00237
P2    5    0.813126    0.643160    0.693407    11.00000    0.01750    0.01247 =
         0.01802   -0.00269   -0.00178   -0.00273
P3    5    0.879230    0.316225    0.901683    11.00000    0.01227    0.00939 =
         0.01912   -0.00054   -0.00314   -0.00120
P4    5    0.637285    0.372050    0.840224    11.00000    0.01157    0.00861 =
         0.01911   -0.00168   -0.00099   -0.00198
O1    4    1.052230    0.539506    0.826690    11.00000    0.02050    0.02045 =
         0.02497   -0.00417   -0.00119   -0.00549
C1    1    0.806666    0.689895    0.764242    11.00000    0.02150    0.01111 =
         0.02155   -0.00146    0.00223   -0.00672
C2    1    0.627759    0.854532    0.816359    11.00000    0.01219    0.01533 =
         0.02590   -0.00001    0.00429   -0.00331
C3    1    0.596020    0.944330    0.852047    11.00000    0.02023    0.01591 =
         0.03463   -0.00551    0.00268   -0.00497
AFIX  43
H3    2    0.652261    0.969103    0.876881    11.00000   -1.20000
AFIX   0
C4    1    0.480195    0.997120    0.850620    11.00000    0.01815    0.01419 =
         0.04825   -0.00584    0.00212   -0.00108
AFIX  43
H4    2    0.458495    1.056311    0.874866    11.00000   -1.20000
AFIX   0
C5    1    0.398164    0.960349    0.812737    11.00000    0.01745    0.02036 =
         0.05165   -0.00197    0.00466   -0.00434
AFIX  43
H5    2    0.322032    0.997200    0.810299    11.00000   -1.20000
AFIX   0
C6    1    0.426846    0.870607    0.778683    11.00000    0.01512    0.02898 =
         0.04857   -0.00565   -0.00152   -0.00666
AFIX  43
H6    2    0.370008    0.845374    0.754429    11.00000   -1.20000
AFIX   0
C7    1    0.542416    0.817623    0.780887    11.00000    0.01796    0.02714 =
         0.03012   -0.00403    0.00219   -0.00139
AFIX  43
H7    2    0.562203    0.756456    0.758076    11.00000   -1.20000
AFIX   0
C8    1    0.873202    0.891870    0.802705    11.00000    0.01433    0.00667 =
         0.02240   -0.00611    0.00310   -0.00372
C9    1    0.842525    0.972910    0.759978    11.00000    0.02608    0.01470 =
         0.02939    0.00094   -0.00154   -0.00255
AFIX  43
H9    2    0.767753    0.979656    0.742344    11.00000   -1.20000
AFIX   0
C10   1    0.923953    1.043765    0.743721    11.00000    0.03395    0.01344 =
         0.03063    0.00165    0.00743   -0.00274
AFIX  43
H10   2    0.902712    1.098203    0.715793    11.00000   -1.20000
AFIX   0
C11   1    1.035387    1.033266    0.768882    11.00000    0.02612    0.02106 =
         0.03337   -0.00185    0.00694   -0.01382
AFIX  43
H11   2    1.090104    1.079504    0.757300    11.00000   -1.20000
AFIX   0
C12   1    1.065839    0.953597    0.811525    11.00000    0.01761    0.04074 =
         0.03904    0.00021   -0.00276   -0.01491
AFIX  43
H12   2    1.141000    0.946835    0.828736    11.00000   -1.20000
AFIX   0
C13   1    0.985116    0.883830    0.828759    11.00000    0.01715    0.02154 =
         0.02990    0.00077    0.00079   -0.00773
AFIX  43
H13   2    1.006015    0.831345    0.857931    11.00000   -1.20000
AFIX   0
C14   1    0.671984    0.668036    0.652207    11.00000    0.01411    0.02001 =
         0.01972    0.00034   -0.00166   -0.00048
C15   1    0.636168    0.769755    0.629018    11.00000    0.02139    0.02435 =
         0.02995    0.00094   -0.00301   -0.00305
AFIX  43
H15   2    0.688147    0.821180    0.629275    11.00000   -1.20000
AFIX   0
C16   1    0.523832    0.792864    0.605939    11.00000    0.02690    0.04415 =
         0.03650    0.00952   -0.00764    0.00673
AFIX  43
H16   2    0.500197    0.860324    0.590554    11.00000   -1.20000
AFIX   0
C17   1    0.445635    0.717869    0.605193    11.00000    0.02077    0.05642 =
         0.04299    0.00743   -0.01332   -0.00132
AFIX  43
H17   2    0.369918    0.734485    0.589258    11.00000   -1.20000
AFIX   0
C18   1    0.480543    0.617080    0.628418    11.00000    0.02644    0.04714 =
         0.04624    0.00480   -0.00668   -0.01655
AFIX  43
H18   2    0.427993    0.566120    0.628174    11.00000   -1.20000
AFIX   0
C19   1    0.593644    0.592513    0.651936    11.00000    0.02145    0.02900 =
         0.02987   -0.00188   -0.00656   -0.00428
AFIX  43
H19   2    0.616821    0.525127    0.667550    11.00000   -1.20000
AFIX   0
C20   1    0.919538    0.699373    0.641475    11.00000    0.01047    0.01620 =
         0.02451    0.00261   -0.00307    0.00675
C21   1    0.994165    0.767637    0.664753    11.00000    0.02337    0.02353 =
         0.02078   -0.00254    0.00332   -0.00427
AFIX  43
H21   2    0.988052    0.784789    0.706288    11.00000   -1.20000
AFIX   0
C22   1    1.077723    0.810627    0.626943    11.00000    0.02557    0.02595 =
         0.04058   -0.00131    0.00418   -0.00849
AFIX  43
H22   2    1.127254    0.856160    0.643042    11.00000   -1.20000
AFIX   0
C23   1    1.086784    0.785021    0.564699    11.00000    0.02553    0.03762 =
         0.03828    0.01077    0.01091   -0.00261
AFIX  43
H23   2    1.142239    0.813734    0.539018    11.00000   -1.20000
AFIX   0
C24   1    1.013491    0.717116    0.541248    11.00000    0.02754    0.04818 =
         0.02095    0.00572   -0.00073   -0.00107
AFIX  43
H24   2    1.019280    0.700305    0.499662    11.00000   -1.20000
AFIX   0
C25   1    0.931190    0.673804    0.579439    11.00000    0.02253    0.03320 =
         0.02408   -0.00543   -0.00297    0.00206
AFIX  43
H25   2    0.883122    0.627018    0.563354    11.00000   -1.20000
AFIX   0
C26   1    0.792725    0.332669    0.836510    11.00000    0.01399    0.00918 =
         0.01409   -0.00209    0.00202   -0.00250
AFIX  13
H26   2    0.821269    0.287455    0.801693    11.00000   -1.20000
AFIX   0
C27   1    0.854115    0.207010    0.953762    11.00000    0.01250    0.01221 =
         0.02448    0.00382   -0.00760   -0.00309
C28   1    0.876283    0.103188    0.932213    11.00000    0.01990    0.01331 =
         0.02850   -0.00222    0.00103   -0.00246
AFIX  43
H28   2    0.906813    0.089874    0.892480    11.00000   -1.20000
AFIX   0
C29   1    0.852112    0.020491    0.970899    11.00000    0.02450    0.00884 =
         0.04184    0.00274   -0.00487   -0.00250
AFIX  43
H29   2    0.866400   -0.048618    0.956851    11.00000   -1.20000
AFIX   0
C30   1    0.807061    0.039560    1.030060    11.00000    0.03458    0.02089 =
         0.02759    0.01252   -0.00498   -0.00557
AFIX  43
H30   2    0.791965   -0.016424    1.055833    11.00000   -1.20000
AFIX   0
C31   1    0.784459    0.142882    1.050795    11.00000    0.03057    0.02797 =
         0.02564    0.00730   -0.00390   -0.00824
AFIX  43
H31   2    0.752368    0.156305    1.090225    11.00000   -1.20000
AFIX   0
C32   1    0.809839    0.226442    1.012555    11.00000    0.01802    0.02117 =
         0.02392   -0.00094   -0.00754   -0.00277
AFIX  43
H32   2    0.796758    0.295420    1.026892    11.00000   -1.20000
AFIX   0
C33   1    1.032756    0.282096    0.873434    11.00000    0.00946    0.00839 =
         0.02827    0.00405   -0.00968    0.00081
C34   1    1.065619    0.290107    0.811943    11.00000    0.01069    0.01516 =
         0.03394   -0.00045   -0.00236   -0.00170
AFIX  43
H34   2    1.007656    0.309157    0.782943    11.00000   -1.20000
AFIX   0
C35   1    1.186098    0.269582    0.793212    11.00000    0.01822    0.01880 =
         0.03878   -0.00300    0.00203   -0.00549
AFIX  43
H35   2    1.208004    0.275084    0.751805    11.00000   -1.20000
AFIX   0
C36   1    1.271999    0.241313    0.835960    11.00000    0.01602    0.01043 =
         0.05490   -0.00135   -0.00006   -0.00076
AFIX  43
H36   2    1.351868    0.227019    0.823436    11.00000   -1.20000
AFIX   0
C37   1    1.239339    0.234116    0.897948    11.00000    0.01199    0.01739 =
         0.04919    0.00548   -0.01447    0.00049
AFIX  43
H37   2    1.297406    0.215566    0.926964    11.00000   -1.20000
AFIX   0
C38   1    1.119658    0.254707    0.916495    11.00000    0.01201    0.02061 =
         0.03348    0.00213   -0.00941   -0.00234
AFIX  43
H38   2    1.097904    0.250067    0.957968    11.00000   -1.20000
AFIX   0
C39   1    0.566991    0.320299    0.908341    11.00000    0.01248    0.01328 =
         0.01663   -0.00569   -0.00149   -0.00504
C40   1    0.583973    0.211149    0.920394    11.00000    0.01699    0.01407 =
         0.02594   -0.00206   -0.00225   -0.00330
AFIX  43
H40   2    0.627849    0.165900    0.892600    11.00000   -1.20000
AFIX   0
C41   1    0.535266    0.170668    0.973828    11.00000    0.02110    0.02079 =
         0.03053    0.01018   -0.00512   -0.00718
AFIX  43
H41   2    0.548116    0.098455    0.981997    11.00000   -1.20000
AFIX   0
C42   1    0.467491    0.237136    1.015196    11.00000    0.02024    0.03134 =
         0.02059    0.00930   -0.00123   -0.00597
AFIX  43
H42   2    0.435575    0.209763    1.051056    11.00000   -1.20000
AFIX   0
C43   1    0.447896    0.344785    1.002468    11.00000    0.02514    0.02586 =
         0.02515   -0.00777    0.00526   -0.00313
AFIX  43
H43   2    0.401162    0.389387    1.029528    11.00000   -1.20000
AFIX   0
C44   1    0.497366    0.386200    0.949837    11.00000    0.02282    0.01675 =
         0.02498   -0.00377    0.00274   -0.00843
AFIX  43
H44   2    0.484177    0.458505    0.942004    11.00000   -1.20000
AFIX   0
C45   1    0.576261    0.309689    0.775705    11.00000    0.01169    0.01845 =
         0.01917   -0.00073    0.00014   -0.00481
C46   1    0.613856    0.203313    0.761527    11.00000    0.01653    0.01811 =
         0.02306   -0.00197   -0.00600    0.00133
AFIX  43
H46   2    0.675264    0.165547    0.783156    11.00000   -1.20000
AFIX   0
C47   1    0.558592    0.154792    0.714889    11.00000    0.02287    0.02406 =
         0.03302   -0.01235   -0.00481   -0.00226
AFIX  43
H47   2    0.581458    0.083745    0.706524    11.00000   -1.20000
AFIX   0
C48   1    0.470499    0.210899    0.681057    11.00000    0.01814    0.03417 =
         0.02203   -0.00500   -0.00294   -0.00538
AFIX  43
H48   2    0.434484    0.177934    0.649865    11.00000   -1.20000
AFIX   0
C49   1    0.435476    0.317204    0.693692    11.00000    0.02004    0.02586 =
         0.02697    0.00104   -0.00779   -0.00364
AFIX  43
H49   2    0.377074    0.355652    0.670419    11.00000   -1.20000
AFIX   0
C50   1    0.487278    0.365191    0.740557    11.00000    0.01837    0.01569 =
         0.02589   -0.00032   -0.00077   -0.00403
AFIX  43
H50   2    0.462630    0.435923    0.749024    11.00000   -1.20000
AFIX   0
C51   1    1.121291    0.547613    0.882221    11.00000    0.01778    0.02557 =
         0.02877   -0.00495   -0.00395   -0.00713
AFIX  23
H51A  2    1.120755    0.484566    0.907663    11.00000   -1.20000
H51B  2    1.088809    0.608544    0.906257    11.00000   -1.20000
AFIX   0
C52   1    1.246378    0.559420    0.858550    11.00000    0.01525    0.03623 =
         0.05024   -0.01119   -0.00635   -0.00132
AFIX  23
H52A  2    1.286178    0.602714    0.885854    11.00000   -1.20000
H52B  2    1.293813    0.491067    0.854261    11.00000   -1.20000
AFIX   0
C53   1    1.226693    0.612517    0.797033    11.00000    0.02335    0.03207 =
         0.05390    0.00407    0.00128   -0.01145
AFIX  23
H53A  2    1.297766    0.600917    0.770564    11.00000   -1.20000
H53B  2    1.203440    0.687893    0.801357    11.00000   -1.20000
AFIX   0
C54   1    1.126348    0.558334    0.772611    11.00000    0.01971    0.02581 =
         0.02973    0.00284   -0.00188    0.00044
AFIX  23
H54A  2    1.081129    0.603151    0.742968    11.00000   -1.20000
H54B  2    1.157077    0.492261    0.753022    11.00000   -1.20000
AFIX   0

C55   1    0.178429    0.137905    0.609457    11.00000    0.04659    0.06434 =
         0.06090   -0.01056    0.00008   -0.01646
AFIX 137
H55A  2    0.135297    0.107766    0.578012    11.00000   -1.50000
H55B  2    0.132962    0.139373    0.647560    11.00000   -1.50000
H55C  2    0.254137    0.095874    0.614556    11.00000   -1.50000
AFIX   0
C56   1    0.198502    0.247980    0.591152    11.00000    0.02092    0.05559 =
         0.03562   -0.00197   -0.00881   -0.00241
C57   1    0.285090    0.265455    0.546735    11.00000    0.02761    0.04280 =
         0.03073   -0.00710   -0.00720    0.00386
AFIX  43
H57   2    0.330398    0.208107    0.528100    11.00000   -1.20000
AFIX   0
C58   1    0.304738    0.365891    0.529972    11.00000    0.02918    0.06329 =
         0.02670   -0.00343   -0.00489    0.00135
AFIX  43
H58   2    0.364522    0.376333    0.500903    11.00000   -1.20000
AFIX   0
C59   1    0.235218    0.452905    0.556407    11.00000    0.04750    0.03750 =
         0.04689    0.00025   -0.02060    0.00643
AFIX  43
H59   2    0.247760    0.521162    0.544528    11.00000   -1.20000
AFIX   0
C60   1    0.147890    0.436919    0.600224    11.00000    0.04046    0.05956 =
         0.03947   -0.00870   -0.01178    0.02336
AFIX  43
H60   2    0.101517    0.494412    0.618123    11.00000   -1.20000
AFIX   0
C61   1    0.129598    0.335371    0.617394    11.00000    0.02299    0.07174 =
         0.03374   -0.00623   -0.00359    0.00476
AFIX  43
H61   2    0.070531    0.324945    0.646869    11.00000   -1.20000
AFIX   0

C62   1    0.681837    0.325939    0.579772    11.00000    0.05292    0.03612 =
         0.04612   -0.00616    0.01035   -0.00467
AFIX 137
H62A  2    0.730938    0.364533    0.553160    11.00000   -1.50000
H62B  2    0.693617    0.343295    0.621843    11.00000   -1.50000
H62C  2    0.599327    0.344438    0.570134    11.00000   -1.50000
AFIX   0
C63   1    0.715887    0.208741    0.570611    11.00000    0.03852    0.03015 =
         0.02299   -0.00244    0.00671   -0.00485
C64   1    0.641362    0.148340    0.541210    11.00000    0.03222    0.04228 =
         0.02841    0.00013    0.00320   -0.00325
AFIX  43
H64   2    0.568465    0.179995    0.527020    11.00000   -1.20000
AFIX   0
C65   1    0.673963    0.040758    0.532557    11.00000    0.04272    0.03955 =
         0.04372   -0.00930   -0.00040   -0.02099
AFIX  43
H65   2    0.622229    0.000448    0.513590    11.00000   -1.20000
AFIX   0
C66   1    0.783454   -0.006139    0.552211    11.00000    0.04924    0.02852 =
         0.04742    0.00094    0.00654   -0.00719
AFIX  43
H66   2    0.806408   -0.077762    0.545679    11.00000   -1.20000
AFIX   0
C67   1    0.857284    0.052636    0.581049    11.00000    0.03524    0.04306 =
         0.04093    0.01350   -0.00771   -0.00085
AFIX  43
H67   2    0.930479    0.020794    0.594760    11.00000   -1.20000
AFIX   0
C68   1    0.824745    0.159588    0.590275    11.00000    0.03558    0.03912 =
         0.03161    0.00317   -0.00681   -0.01570
AFIX  43
H68   2    0.876575    0.198934    0.609912    11.00000   -1.20000
AFIX   0
HKLF 4

REM  ostl8_a.res in P-1
REM R1 =  0.0550 for   10859 Fo > 4sig(Fo)  and  0.0764 for all   13948 data
REM    705 parameters refined using      0 restraints

END

WGHT      0.0481      0.0000

REM Highest difference peak  2.073,  deepest hole -2.144,  1-sigma level  0.148
Q1    1   0.9177  0.5467  0.8394  11.00000  0.05    2.07
Q2    1   0.7607  0.5308  0.8126  11.00000  0.05    1.64
Q3    1   0.9012  0.5732  0.8105  11.00000  0.05    1.63
Q4    1   0.8381  0.5266  0.7839  11.00000  0.05    1.22
Q5    1   0.7593  0.5519  0.9021  11.00000  0.05    1.20
Q6    1   0.8423  0.4758  0.8722  11.00000  0.05    1.16
Q7    1   0.8341  0.6065  0.7773  11.00000  0.05    1.10
Q8    1   0.7205  0.4971  0.8808  11.00000  0.05    1.09
Q9    1   0.9204  0.5306  0.7541  11.00000  0.05    1.03
Q10   1   0.7653  0.5108  0.8456  11.00000  0.05    1.03
Q11   1   0.8192  0.5405  0.8634  11.00000  0.05    0.97
Q12   1   0.5220  0.3872  0.5179  11.00000  0.05    0.94
Q13   1   0.9647  0.5725  0.7699  11.00000  0.05    0.93
Q14   1   0.6625  0.5465  0.8494  11.00000  0.05    0.92
Q15   1   0.9364  0.5471  0.7652  11.00000  0.05    0.91
Q16   1   0.7204  0.6164  0.7802  11.00000  0.05    0.90
Q17   1   0.7792  0.4414  0.9352  11.00000  0.05    0.84
Q18   1   0.7926  0.4598  0.7237  11.00000  0.05    0.84
Q19   1   0.8221  0.5711  0.8291  11.00000  0.05    0.82
Q20   1   0.8437  0.4868  0.8975  11.00000  0.05    0.82
;
_shelx_res_checksum              70803
_shelx_hkl_file                  
;
   0   0  -4 1460.14   33.43
   0   0   4  406.51   18.26
   0   0  -5 4020.04   60.64
   0   0   5 4064.99   62.04
   0   0   6 1001.63   34.24
   0   0  -6 1048.50   34.10
   0   0  -7   69.45   10.60
   0   0   7   73.58   12.10
   0   0   8 3275.19   70.81
   0   0  -8 3222.98   68.24
   0   0   9 1391.56   49.86
   0   0  -9 1402.10   48.26
   0   0 -10  -13.27   12.09
   0   0  10    6.15   12.17
   0   0 -11 1213.15   49.81
   0   0  11 1157.63   50.91
   0   0  12  839.05   46.14
   0   0 -12  835.12   43.70
   0   0 -13  146.15   20.54
   0   0  13  140.58   21.36
   0   0 -14 1865.15   67.17
   0   0  14 1913.80   73.87
   0   0  15 2276.11   83.55
   0   0 -15 2201.96   74.68
   0   0  16   27.52   15.22
   0   0 -16   35.36   14.33
   0   0  17 1131.87   64.22
   0   0 -17 1190.36   58.54
   0   0  18  248.28   32.25
   0   0  19    9.23   13.58
   0   0  20   43.36   18.73
   0   0  21   55.52   18.81
   0   0  22  139.67   28.66
   0   0  23  396.83   47.21
   0   0  24   43.95   19.79
   0   0  25  299.99   43.43
   0   0  26  116.41   29.21
   0   0  27   58.59   23.50
   0   0  28   -4.04   13.87
   0   0  29   49.30   23.26
   0  -1  29   30.29   19.70
   0  -1  28   -3.87   17.77
   0  -1  27   19.98   16.89
   0  -1  26   34.33   18.97
   0  -1  25   29.80   19.19
   0  -1  24    4.06   14.35
   0  -1  23  306.80   41.77
   0  -1  22   14.78   13.75
   0  -1  21  154.48   29.06
   0  -1  20   20.32   13.38
   0  -1  19    4.94   11.68
   0  -1  18  143.09   25.77
   0   1 -18  139.60   22.15
   0  -1  17  442.21   40.50
   0   1 -17  438.42   36.24
   0   1 -16   96.48   17.97
   0  -1  16  112.82   21.57
   0   1 -15  558.28   38.36
   0  -1  15  569.53   41.95
   0   1 -14  537.71   36.09
   0  -1  14  585.22   40.69
   0  -1  13   41.42   13.42
   0   1 -13   13.45    9.15
   0  -1  12   57.88   14.92
   0   1 -12   40.49   10.70
   0  -1  11  282.58   25.88
   0   1 -11  253.61   22.94
   0  -1  10   20.23   11.49
   0   1 -10   39.08   13.40
   0  -1   9 1454.73   48.93
   0   1  -9 1455.65   47.63
   0  -1   8  847.15   35.18
   0   1  -8  836.34   34.12
   0  -1   7    8.05    6.70
   0   1  -7   10.64    6.28
   0  -1   6  398.52   20.77
   0   1  -6  369.40   19.94
   0   1  -5 1288.96   32.81
   0  -1   5 1293.09   32.39
   0  -1   4  407.86   16.26
   0   1  -4  387.88   16.31
   0   1   4 3138.62   48.81
   0  -1  -4 3175.03   48.69
   0  -1  -5 1426.01   36.80
   0   1   5 1429.07   37.65
   0  -1  -6 5020.97   74.58
   0   1   6 5223.13   77.51
   0   1   7 1022.03   38.42
   0  -1  -7  961.96   36.23
   0   1   8 1280.88   45.10
   0  -1  -8 1190.33   42.15
   0   1   9 1228.91   48.12
   0  -1  -9 1153.96   44.58
   0   1  10   53.36   17.56
   0  -1 -10   39.66   15.36
   0   1  11  792.34   43.16
   0  -1 -11  790.14   41.00
   0   1  12 1894.16   68.39
   0  -1 -12 1937.23   64.80
   0   1  13  194.18   25.26
   0  -1 -13  244.31   26.21
   0  -1 -14  374.40   31.93
   0   1  14  359.11   33.44
   0   1  15 1843.66   75.62
   0  -1 -15 1907.58   70.54
   0  -1 -16   71.53   18.44
   0   1  16   42.37   18.44
   0  -1 -17 1440.70   64.71
   0   1  17 1356.11   70.15
   0   1  18 1166.89   67.95
   0   1  19  204.22   31.41
   0   1  20   72.01   21.64
   0   1  21  299.21   39.25
   0   1  22    8.41   14.66
   0   1  23 1014.31   73.43
   0   1  24  384.22   47.49
   0   1  25  159.21   33.03
   0   1  26  380.36   50.47
   0   1  27  174.96   35.89
   0   1  28   23.60   18.99
   0   1  29  162.64   37.11
   0  -2  29    6.16   14.86
   0  -2  28  110.87   30.05
   0  -2  27   14.61   14.97
   0  -2  26   37.18   16.44
   0  -2  25    3.11   15.73
   0  -2  24   40.64   19.57
   0  -2  23  354.19   45.01
   0  -2  22   82.80   23.08
   0  -2  21   37.60   17.54
   0  -2  20  348.33   40.46
   0  -2  19  149.49   26.47
   0   2 -18   -3.95   10.39
   0  -2  18   20.86   15.70
   0  -2  17  408.93   39.33
   0   2 -17  421.48   35.06
   0   2 -16  309.37   29.47
   0  -2  16  317.30   33.80
   0   2 -15  205.90   23.51
   0  -2  15  229.08   27.30
   0   2 -14  499.03   34.28
   0  -2  14  450.22   35.41
   0  -2  13   69.62   15.40
   0   2 -13   79.09   15.21
   0  -2  12   71.34   14.81
   0   2 -12   61.15   13.31
   0   2 -11   56.20   13.26
   0  -2  11   60.29   12.67
   0  -2  10  805.80   38.72
   0   2 -10  800.78   37.96
   0  -2   9 2338.80   60.85
   0   2  -9 2295.57   58.71
   0   2  -8  981.31   36.49
   0  -2   8 1007.73   37.95
   0  -2   7  439.59   23.62
   0   2  -7  444.82   23.64
   0   2  -6 3282.48   58.21
   0  -2   6 3387.66   58.33
   0  -2   5  818.85   27.02
   0   2  -5  735.22   26.69
   0  -2   4   63.85    8.14
   0   2  -4   62.98    8.30
   0  -2   3 2186.08   38.13
   0   2  -3 2044.55   37.95
   0   2  -2  205.98   11.37
   0  -2   2  186.51   10.84
   0   2   2 2648.77   40.74
   0  -2  -2 3609.41   46.53
   0   2   3 2700.22   44.97
   0  -2  -3 2740.94   45.82
   0  -2  -4  289.37   17.31
   0   2   4  267.51   17.31
   0  -2  -5   44.85    9.49
   0   2   5   59.28   10.90
   0  -2  -6 1671.20   45.83
   0   2   6 1602.91   44.17
   0  -2  -7  839.98   35.13
   0   2   7  791.76   34.23
   0   2   8  706.36   34.95
   0  -2  -8  734.54   35.65
   0  -2  -9 3320.33   77.45
   0   2   9 2966.36   73.72
   0   2  10  806.55   41.64
   0  -2 -10 1021.91   46.67
   0  -2 -11  -11.12   12.93
   0   2  11   12.86   11.47
   0   2  12  347.96   31.26
   0  -2 -12  307.59   29.58
   0  -2 -13  192.77   24.26
   0   2  13  205.50   25.98
   0  -2 -14   68.76   17.20
   0   2  14   82.44   19.03
   0  -2 -15  300.44   31.77
   0   2  15  299.91   32.47
   0   2  16    3.71   11.34
   0  -2 -16   16.45   13.48
   0   2  17  925.22   58.56
   0   2  18  917.59   60.73
   0   2  19   16.78   14.02
   0   2  20   77.46   22.53
   0   2  21  580.25   53.32
   0   2  22  218.81   35.92
   0   2  23  177.18   33.90
   0   2  24  191.30   35.71
   0   2  25  -21.16   17.57
   0   2  26  116.00   29.58
   0   2  27   64.31   24.67
   0   2  28   14.74   17.41
   0  -3  28  210.10   38.90
   0  -3  27   35.28   21.81
   0  -3  26  240.31   40.50
   0  -3  25  110.11   28.33
   0  -3  24   28.59   15.63
   0  -3  23  318.82   42.52
   0  -3  22  506.54   51.32
   0  -3  21   82.50   23.20
   0  -3  20  421.00   44.04
   0  -3  19  539.73   47.39
   0   3 -18   76.25   17.05
   0  -3  18  113.35   23.80
   0  -3  17  553.20   45.12
   0   3 -17  591.27   41.33
   0  -3  16  694.29   48.19
   0   3 -16  726.20   44.87
   0   3 -15   10.36    9.50
   0  -3  15   -1.46   10.47
   0  -3  14  587.00   40.45
   0   3 -14  597.44   38.35
   0   3 -13  439.09   31.78
   0  -3  13  413.44   33.00
   0   3 -12    2.34    7.52
   0  -3  12   14.22   10.55
   0   3 -11  559.64   33.97
   0  -3  11  601.86   35.56
   0   3 -10   94.57   14.67
   0  -3  10  109.52   16.53
   0   3  -9  606.45   31.97
   0  -3   9  630.32   32.96
   0   3  -8 1733.54   51.05
   0  -3   8 1767.50   51.12
   0  -3   7  571.42   28.05
   0   3  -7  558.10   28.07
   0  -3   6  645.70   28.11
   0   3  -6  666.61   29.23
   0   3  -5 4790.51   72.86
   0  -3   5 4968.65   72.76
   0   3  -4 1032.85   32.23
   0   3  -4 1045.69   32.79
   0   3  -3   11.80    5.80
   0  -3   3    7.64    4.22
   0   3  -3    8.35    6.08
   0  -3   2 5245.90   67.33
   0   3  -2 5196.97   65.47
   0  -3   1  642.14   23.64
   0   3  -1  636.70   22.26
   0  -3   0  249.34   14.99
   0   3   0  229.14   13.98
   0   3   1 3271.78   38.06
   0   3   1 3228.64   48.74
   0   3   2 1516.77   35.74
   0  -3  -2 1484.23   36.25
   0   3   3 1870.21   42.15
   0  -3  -3 1780.77   40.30
   0  -3  -4 2270.13   48.92
   0   3   4 2210.06   49.93
   0  -3  -5   95.62   12.23
   0   3   5   83.34   11.86
   0   3   6 1151.20   40.87
   0   3   6 1208.77   40.02
   0  -3  -6 1281.49   41.54
   0  -3  -7 1147.80   42.20
   0   3   7 1122.40   41.67
   0  -3  -8 1094.65   44.29
   0   3   8  964.22   41.60
   0   3   9 4057.14   87.51
   0  -3  -9 4244.90   90.33
   0   3  10  288.13   27.59
   0  -3 -10  345.31   29.43
   0  -3 -11   12.05   11.31
   0   3  11   -1.30   13.37
   0   3  12  262.09   26.45
   0  -3 -12  327.93   29.90
   0  -3 -13  133.19   21.63
   0   3  13  128.91   20.62
   0  -3 -14   13.70   12.53
   0   3  14   33.96   15.08
   0  -3 -15  221.72   29.54
   0   3  15  229.50   29.78
   0   3  16   16.51   14.54
   0   3  17  598.89   49.07
   0   3  18  763.58   56.45
   0   3  19   24.76   19.58
   0   3  20  432.77   45.88
   0   3  21  589.78   54.17
   0   3  22  159.91   30.47
   0   3  23   80.31   24.80
   0   3  24  171.57   33.89
   0   3  25   -5.79   13.97
   0   3  26  200.29   37.36
   0   3  27    2.30   16.33
   0   3  28   -0.58   17.23
   0  -4  27  107.37   29.25
   0  -4  26   52.27   21.06
   0  -4  25  278.01   41.69
   0  -4  24   87.65   25.40
   0  -4  23   55.73   19.38
   0  -4  22  408.69   46.10
   0  -4  21  244.70   35.60
   0  -4  20  152.53   29.57
   0  -4  19 1257.08   72.67
   0  -4  18   15.88   13.81
   0   4 -18   26.99   14.33
   0  -4  17  273.16   32.65
   0   4 -17  297.06   30.77
   0   4 -16  384.30   33.48
   0  -4  16  352.35   35.29
   0  -4  15   46.49   15.51
   0   4 -15   63.83   14.98
   0   4 -14 1136.75   53.18
   0  -4  14 1105.02   55.80
   0  -4  13 1094.01   53.17
   0   4 -13 1086.51   51.01
   0   4 -12   24.39    9.14
   0  -4  12   28.07   11.29
   0   4 -11  918.00   43.77
   0  -4  11  865.90   43.29
   0  -4  10 1200.43   48.62
   0   4 -10 1190.90   47.90
   0  -4   9   14.55    8.83
   0   4  -9   20.18    9.14
   0   4  -8  624.56   32.97
   0  -4   8  648.55   33.13
   0  -4   7   76.54   13.43
   0   4  -7   65.45   11.71
   0   4  -6    6.88    7.04
   0   4  -6    8.62    7.09
   0   4  -5 2841.58   60.89
   0   4  -5 2849.54   60.66
   0   4  -4 1777.87   46.14
   0   4  -4 1870.12   47.48
   0  -4   3  378.06   21.64
   0   4  -3  370.49   20.82
   0  -4   2 2353.80   52.91
   0   4  -2 2314.63   49.46
   0  -4   1  503.31   24.04
   0   4  -1  458.06   22.67
   0  -4   0 2669.89   54.04
   0   4   0 2747.00   52.55
   0   4   1 4751.65   67.62
   0  -4  -1 4842.92   74.69
   0   4   1 4600.36   53.82
   0   4   2 1564.47   30.48
   0  -4  -2 1492.16   42.42
   0   4   2 1458.30   39.05
   0   4   3 1827.28   46.49
   0   4   3 1702.78   31.05
   0  -4  -3 1775.73   46.52
   0  -4  -4 4133.64   71.32
   0   4   4 4351.67   73.81
   0   4   5 1046.32   38.67
   0  -4  -5  980.60   22.74
   0  -4  -5 1027.63   37.33
   0  -4  -6  458.27   17.58
   0  -4  -6  495.16   28.52
   0   4   6  447.02   28.32
   0   4   7  719.99   36.04
   0  -4  -7  751.76   37.57
   0   4   8   91.94   18.00
   0  -4  -8   71.86   16.42
   0   4   9  283.08   26.21
   0  -4  -9  331.47   28.02
   0  -4 -10  970.58   47.25
   0   4  10  933.64   46.43
   0  -4 -11   82.47   17.72
   0   4  11   53.21   15.06
   0  -4 -12 1202.54   56.68
   0   4  12 1167.59   56.44
   0  -4 -13  752.87   47.43
   0   4  13  654.03   44.70
   0   4  14   -0.84   16.82
   0  -4 -14   33.60   15.66
   0   4  15  586.36   44.84
   0   4  16  163.16   27.34
   0   4  17   74.13   20.92
   0   4  18  332.65   38.98
   0   4  19  171.24   31.15
   0   4  20   34.73   17.97
   0   4  21  314.80   41.62
   0   4  22   65.97   23.57
   0   4  23  -10.94   15.47
   0   4  24  243.46   38.88
   0   4  25    2.32   15.07
   0   4  26  337.38   48.53
   0   4  27  116.74   31.36
   0  -5  26   27.66   16.01
   0  -5  25  264.35   39.51
   0  -5  24   28.40   19.04
   0  -5  23   66.08   21.56
   0  -5  22   79.70   22.18
   0  -5  21   51.44   17.79
   0  -5  20    7.18   13.40
   0  -5  19  362.27   40.43
   0  -5  18   35.17   16.69
   0   5 -18   28.34   14.38
   0   5 -17  712.64   46.92
   0  -5  17  700.77   51.52
   0  -5  16  105.02   21.76
   0   5 -16   80.61   16.45
   0  -5  15   50.70   15.95
   0   5 -15   53.68   13.81
   0   5 -14  714.71   44.49
   0  -5  14  710.76   46.12
   0   5 -13 1651.93   64.50
   0  -5  13 1679.84   66.62
   0   5 -12  352.33   29.22
   0  -5  12  365.29   30.65
   0   5 -11  768.52   41.75
   0  -5  11  792.40   42.80
   0   5 -10 2860.52   77.57
   0  -5  10 3015.76   79.03
   0   5  -9    7.13    9.69
   0   5  -9    9.18    7.50
   0   5  -8 1182.48   46.89
   0   5  -8 1151.22   47.70
   0   5  -7  599.71   33.25
   0   5  -7  578.61   32.07
   0   5  -6    7.62    8.81
   0   5  -6    3.85    7.18
   0   5  -5 1078.28   40.72
   0   5  -5 1071.57   41.48
   0   5  -4 1169.14   41.34
   0  -5   4 1219.52   44.24
   0  -5   3  444.88   26.97
   0   5  -3  444.09   25.88
   0  -5   2 3725.37   75.42
   0   5  -2 3668.04   69.18
   0   5  -1  810.30   33.19
   0  -5   1  810.45   34.83
   0   5   0   69.17   11.70
   0  -5   0   94.89   13.51
   0   5   1 2421.93   54.50
   0  -5  -1 2512.22   60.18
   0   5   1 2399.73   45.49
   0  -5  -2  995.90   39.53
   0   5   2 1024.79   36.64
   0   5   2  975.02   27.96
   0   5   3  300.20   23.19
   0  -5  -3  287.53   22.22
   0   5   3  282.05   15.32
   0   5   4 4636.43   83.14
   0  -5  -4 4473.88   84.51
   0   5   5 3857.56   78.52
   0  -5  -5 3714.21   77.11
   0   5   6   -4.97   12.90
   0  -5  -6    3.97    3.40
   0  -5  -7  787.63   23.52
   0  -5  -7  805.32   38.90
   0   5   7  762.72   40.26
   0  -5  -8  241.20   24.49
   0  -5  -8  227.39   14.53
   0   5   8  207.79   22.97
   0  -5  -9    2.33    9.88
   0   5   9   17.49   13.91
   0   5  10  368.36   31.03
   0  -5 -10  398.78   32.19
   0   5  11   -0.68   10.46
   0  -5 -11    7.61   10.53
   0   5  12 1015.73   55.06
   0  -5 -12 1126.17   57.13
   0   5  13 2063.80   79.48
   0  -5 -13 2198.15   82.31
   0   5  14  162.75   26.35
   0   5  15  326.97   36.44
   0   5  16  376.16   39.18
   0   5  17   34.66   18.09
   0   5  18  293.57   37.73
   0   5  19  610.11   54.19
   0   5  20   50.63   22.42
   0   5  21  277.66   39.68
   0   5  22   29.03   19.20
   0   5  23   15.83   17.02
   0   5  24   85.28   25.12
   0   5  25  -16.01   19.63
   0   5  26   76.48   25.66
   0  -6  25  177.69   32.50
   0  -6  24   15.81   14.75
   0  -6  23  159.07   30.30
   0  -6  22  157.82   29.53
   0  -6  21  119.13   25.45
   0  -6  20   84.89   21.43
   0  -6  19  328.67   38.40
   0   6 -18   88.93   19.08
   0  -6  18   80.52   21.02
   0  -6  17  543.96   45.24
   0   6 -17  569.73   43.14
   0   6 -16  535.60   40.84
   0  -6  16  574.42   45.15
   0  -6  15  114.80   21.32
   0   6 -15  118.83   20.56
   0   6 -14  263.84   28.12
   0  -6  14  281.88   30.67
   0   6 -13  842.64   50.05
   0   6 -13  912.23   49.28
   0  -6  13  919.94   51.06
   0   6 -12   69.07   16.16
   0   6 -12   80.48   15.82
   0   6 -11  949.92   49.89
   0   6 -11  904.99   46.74
   0   6 -10 1107.57   50.48
   0   6 -10 1152.18   52.98
   0   6  -9   58.73   11.90
   0   6  -9   77.44   14.33
   0   6  -8  567.34   34.66
   0   6  -8  595.48   35.41
   0   6  -7  120.82   16.64
   0   6  -7  115.69   16.09
   0   6  -6   19.44    8.94
   0   6  -6   21.37    8.71
   0   6  -5  494.21   31.07
   0   6  -5  466.86   29.03
   0   6  -4 2319.84   62.33
   0  -6   4 2339.29   68.32
   0   6  -3   69.42   15.98
   0  -6   3   53.34   12.46
   0  -6   2 3230.51   77.68
   0   6  -2 3204.40   71.28
   0   6  -1 1286.20   45.62
   0  -6   1 1279.20   48.34
   0  -6   0  611.53   33.65
   0   6   0  657.00   30.20
   0   6   0  621.28   31.77
   0   6   1  497.12   29.18
   0  -6  -1  479.92   30.57
   0   6   1  464.03   23.31
   0   6   2  978.48   40.12
   0  -6  -2  981.42   43.47
   0   6   2  902.31   29.95
   0   6   3   12.63   13.33
   0  -6  -3   -5.82   13.23
   0   6   3   -1.08    5.98
   0   6   4 1588.71   53.14
   0   6   4 1613.56   37.49
   0  -6  -4 1590.55   56.27
   0   6   5  889.19   42.26
   0  -6  -5  860.15   41.88
   0  -6  -6   48.12   13.80
   0   6   6   43.03   14.93
   0  -6  -7 1150.71   49.43
   0   6   7 1155.34   49.99
   0  -6  -8  144.39    9.44
   0   6   8  160.73   21.13
   0  -6  -9   13.92   11.23
   0  -6  -9    2.23    3.46
   0   6   9   18.18   14.60
   0   6   9   -9.96   13.53
   0  -6 -10  634.61   26.04
   0  -6 -10  641.45   40.68
   0   6  10  640.89   41.02
   0  -6 -11 1138.37   37.85
   0  -6 -11 1157.91   56.86
   0   6  11 1108.65   55.57
   0   6  12   96.40   21.82
   0   6  13 2402.83   87.68
   0   6  14  130.24   25.02
   0   6  15  420.57   41.18
   0   6  16  806.45   58.06
   0   6  17  158.48   29.06
   0   6  18    5.42   15.58
   0   6  19  576.42   54.27
   0   6  20  174.96   33.50
   0   6  21  251.52   39.53
   0   6  22  265.53   41.60
   0   6  23   42.27   21.76
   0   6  24   30.06   18.67
   0   6  25   44.46   22.32
   0   6  26   73.03   27.61
   0  -7  24  -15.25   14.01
   0  -7  23   89.85   23.02
   0  -7  22   80.31   21.48
   0  -7  21  139.64   27.77
   0   7 -20   26.27   12.99
   0  -7  20   19.67   15.26
   0  -7  19  315.78   37.82
   0   7 -19  287.81   33.22
   0  -7  18  666.44   51.70
   0   7 -18  618.79   48.71
   0   7 -17   21.35   13.60
   0   7 -17   -2.10    9.08
   0   7 -16  685.68   49.50
   0   7 -16  674.42   46.73
   0   7 -15   38.15   11.55
   0   7 -15   64.33   16.96
   0   7 -14    7.42    8.11
   0   7 -14   11.44    9.11
   0   7 -13  190.02   24.66
   0   7 -13  191.23   25.35
   0   7 -12   -0.77    7.58
   0   7 -12   -1.29    9.10
   0   7 -11  521.94   36.80
   0   7 -11  605.68   40.69
   0   7 -10 1231.92   55.99
   0   7 -10 1302.13   56.38
   0   7  -9    5.61    6.95
   0   7  -9   21.50    9.40
   0   7  -8 1095.55   50.28
   0   7  -8 1073.94   50.37
   0   7  -7  379.68   28.68
   0   7  -7  405.01   30.48
   0   7  -6   39.01   10.42
   0   7  -6   37.24   11.42
   0   7  -5 1326.12   54.25
   0  -7   5 1391.55   57.72
   0   7  -5 1274.22   50.65
   0   7  -4 2809.12   73.53
   0  -7   4 3017.00   84.94
   0   7  -3  644.36   36.13
   0  -7   3  644.32   39.25
   0  -7   2 2052.60   67.78
   0   7  -2 2098.05   62.98
   0   7  -1 1276.95   46.10
   0  -7   1 1179.17   51.34
   0   7  -1 1165.73   47.02
   0  -7   0   26.94    9.96
   0   7   0   40.43   12.39
   0   7   0   26.97   12.47
   0   7   1  360.94   27.28
   0  -7  -1  362.31   29.07
   0   7   1  320.15   21.40
   0   7   2  829.59   39.08
   0  -7  -2  840.27   43.73
   0   7   2  797.11   31.18
   0  -7  -3   24.47    9.87
   0   7   3   47.94   14.79
   0   7   3   33.32    8.38
   0   7   4 2007.64   64.28
   0  -7  -4 2043.21   70.13
   0   7   4 2131.08   48.45
   0  -7  -5 1780.84   65.55
   0   7   5 1757.23   60.46
   0   7   6  548.13   35.98
   0  -7  -6  582.06   38.44
   0  -7  -7 2239.61   74.60
   0   7   7 2223.25   72.24
   0   7   8  300.54   29.21
   0  -7  -8  343.00   30.18
   0   7   9   84.06   17.77
   0  -7  -9  109.45   18.93
   0  -7 -10  837.54   48.41
   0   7  10  818.68   48.54
   0  -7 -11  761.79   24.61
   0   7  11 1004.78   54.44
   0   7  12  215.30   29.24
   0  -7 -12  200.99   14.73
   0   7  13 1120.64   62.12
   0  -7 -13 1120.84   38.82
   0  -7 -14  177.01   16.93
   0   7  14  195.66   30.13
   0  -7 -15  178.62   17.97
   0   7  15  180.65   29.56
   0   7  16   12.11   16.55
   0   7  17   15.13   15.65
   0   7  18   21.89   15.91
   0   7  19  720.65   60.81
   0   7  20   48.82   22.26
   0   7  21  345.33   46.59
   0   7  22  863.64   71.79
   0   7  23   45.84   23.52
   0   7  24   25.97   19.38
   0   7  25  112.44   31.51
   0   8 -24   17.22   11.52
   0   8 -23   -3.63    9.05
   0   8 -22   28.82   13.62
   0   8 -21   64.72   17.34
   0   8 -20    4.38    9.28
   0   8 -19  209.91   29.66
   0   8 -18  514.31   44.81
   0   8 -17  104.74   21.97
   0   8 -16  126.15   22.76
   0   8 -16  109.30   20.20
   0   8 -15  300.62   31.12
   0   8 -15  259.14   30.44
   0   8 -14    0.59    7.74
   0   8 -14    3.58    8.71
   0   8 -13  165.35   22.45
   0   8 -13  180.09   25.01
   0   8 -12  448.32   37.57
   0   8 -12  415.96   35.11
   0   8 -11    8.81    9.86
   0   8 -11   31.89   11.68
   0   8 -10  445.81   35.03
   0   8 -10  471.42   35.90
   0   8  -9   70.53   14.87
   0   8  -9   87.42   16.60
   0   8  -8  518.37   37.55
   0   8  -8  507.95   36.46
   0   8  -7  704.73   43.51
   0   8  -7  694.92   40.75
   0   8  -6    5.72    6.90
   0   8  -6   20.82   11.08
   0  -8   5  353.06   33.11
   0   8  -5  364.83   31.68
   0   8  -5  349.55   29.43
   0  -8   4 2797.07   88.69
   0   8  -4 2540.99   75.15
   0  -8   3  769.36   46.26
   0   8  -3  715.22   40.12
   0   8  -2  272.59   26.33
   0  -8   2  244.42   26.50
   0   8  -2  231.39   24.15
   0   8  -1 1198.82   50.29
   0   8  -1 1138.63   46.16
   0  -8   1 1158.25   55.43
   0  -8   0  225.92   25.50
   0   8   0  237.54   21.51
   0   8   0  230.44   23.85
   0   8   1  334.23   26.73
   0   8   1  291.28   22.18
   0  -8  -1  310.09   28.38
   0   8   2  331.66   22.52
   0  -8  -2  363.06   31.45
   0   8   2  360.38   28.50
   0   8   3   23.13    8.00
   0  -8  -3   24.17   12.14
   0   8   3   22.27   12.23
   0   8   4 1389.85   57.01
   0   8   4 1481.81   43.51
   0  -8  -4 1327.97   61.20
   0   8   5 1756.03   64.63
   0  -8  -5 1811.42   71.44
   0  -8  -6  159.70   23.21
   0   8   6  167.46   23.35
   0  -8  -7 2096.41   79.02
   0   8   7 2118.04   75.31
   0   8   8  728.28   46.05
   0  -8  -8  721.28   47.10
   0   8   9   23.74   12.57
   0   8  10  402.66   36.63
   0   8  10  456.20   38.64
   0   8  11  207.15   28.84
   0   8  12   47.40   18.96
   0   8  13 1207.85   66.80
   0  -8 -14  119.94    8.34
   0   8  14  247.76   34.54
   0   8  15   16.47   16.55
   0  -8 -15   20.57    5.24
   0   8  16  218.17   33.68
   0   8  17   51.40   21.33
   0   8  18  176.67   32.62
   0   8  19  535.41   54.59
   0   8  20  174.88   34.33
   0   8  21  506.30   56.10
   0   8  22  818.55   71.95
   0   8  23  107.84   30.60
   0   9 -23  116.95   22.43
   0   9 -22   12.84   11.92
   0   9 -21   94.25   20.53
   0   9 -20   81.94   19.26
   0   9 -19   78.05   19.72
   0   9 -18  309.70   34.03
   0   9 -17  121.91   22.55
   0   9 -16   44.13   15.52
   0   9 -15  395.13   37.31
   0   9 -14   -6.22   11.89
   0   9 -14  -10.61   10.44
   0   9 -13  435.68   36.97
   0   9 -13  382.94   34.85
   0   9 -12  774.49   48.99
   0   9 -12  750.78   48.14
   0   9 -11   11.16   11.10
   0   9 -11   -3.40   12.47
   0   9 -10  283.49   29.21
   0   9 -10  262.43   28.65
   0   9  -9  828.21   48.06
   0   9  -9  800.49   50.26
   0   9  -8  110.90   19.88
   0   9  -8   94.85   18.10
   0   9  -7  466.66   35.55
   0   9  -7  450.37   37.46
   0   9  -6  434.54   34.50
   0   9  -6  442.53   37.29
   0  -9   5   -3.33    9.94
   0   9  -5   -9.38   13.32
   0   9  -4  530.76   36.81
   0  -9   4  552.53   43.54
   0   9  -3  309.83   30.00
   0   9  -3  294.44   27.77
   0  -9   3  288.78   31.35
   0   9  -2  519.53   35.85
   0   9  -2  499.94   35.13
   0  -9   2  532.39   40.80
   0  -9   1 1235.47   61.05
   0   9  -1 1188.01   52.92
   0   9  -1 1098.09   49.37
   0  -9   0  830.48   49.98
   0   9   0  776.03   43.23
   0   9   0  761.42   38.95
   0  -9  -1   62.58   16.11
   0   9   1   40.41   10.04
   0   9   1   80.67   18.19
   0  -9  -2 1058.56   56.48
   0   9   2  961.00   41.04
   0   9   2 1051.94   50.70
   0   9   3  102.07   13.60
   0   9   3  102.98   18.87
   0  -9  -3   99.34   19.84
   0   9   4   42.70    9.38
   0  -9  -4   66.36   17.68
   0   9   4   57.18   16.55
   0   9   5 1568.18   64.28
   0   9   5 1693.94   48.08
   0   9   6  167.66   24.78
   0  -9  -6  156.68   23.61
   0   9   7  423.83   37.12
   0   9   8  776.12   49.71
   0   9   9  -15.60   16.68
   0   9  10   38.77   16.30
   0   9  11  393.61   38.87
   0   9  12  101.02   23.54
   0   9  13  662.62   52.31
   0   9  14  511.75   48.11
   0   9  15   23.40   18.68
   0   9  16  691.98   58.62
   0   9  17  203.90   34.13
   0   9  18   10.64   17.45
   0   9  19  281.88   41.69
   0   9  20  161.31   33.36
   0   9  21   67.86   24.84
   0   9  22  326.44   47.25
   0  10 -21  220.35   29.18
   0  10 -20   27.12   12.78
   0  10 -19   62.46   16.78
   0  10 -18   31.37   12.59
   0  10 -17    0.10   10.68
   0  10 -16   80.60   17.05
   0  10 -15  164.46   24.51
   0  10 -14    1.44    9.81
   0  10 -13  376.78   36.09
   0  10 -12  400.09   37.27
   0  10 -12  435.60   37.18
   0  10 -11    3.90    9.92
   0  10 -11   18.70   11.33
   0  10 -10  497.65   39.11
   0  10 -10  473.73   41.02
   0  10  -9 1118.91   62.43
   0  10  -9 1139.47   57.28
   0  10  -8  277.62   32.06
   0  10  -8  329.33   32.68
   0  10  -7  134.40   23.05
   0  10  -7  147.51   23.66
   0  10  -6  374.72   37.55
   0  10  -6  360.89   32.55
   0  10  -5   -7.83   14.26
   0 -10   5    8.69   10.32
   0 -10   4  139.82   23.99
   0  10  -4  143.33   24.78
   0  10  -4  120.76   20.27
   0 -10   3   52.41   16.85
   0  10  -3   82.44   20.55
   0  10  -3   60.88   15.72
   0 -10   2  114.63   21.33
   0  10  -2  129.27   20.56
   0  10  -2  128.84   21.69
   0 -10   1  491.01   41.12
   0  10  -1  477.06   35.15
   0  10  -1  530.72   38.93
   0  10   0  710.35   44.85
   0  10   0  698.03   40.08
   0 -10   0  725.83   50.05
   0 -10  -1    0.86    9.37
   0  10   1   -9.94   11.36
   0  10   1   24.79   15.46
   0  10   2  724.27   46.13
   0  10   2  656.49   35.99
   0 -10  -2  722.42   50.41
   0  10   3  821.86   49.79
   0  10   3  824.05   37.53
   0 -10  -3  854.38   54.32
   0  10   4   26.58   16.44
   0  10   4   20.75    8.19
   0  10   5  739.62   33.77
   0  10   5  688.46   46.50
   0  10   6  642.19   45.63
   0  10   7  176.59   28.21
   0  10   8  197.96   28.62
   0  10   9  139.73   25.19
   0  10  10   31.57   16.18
   0  10  11  192.54   30.00
   0  10  12   93.55   24.10
   0  10  13  402.52   42.94
   0  10  14  831.66   62.01
   0  10  15   11.72   16.17
   0  10  16  217.72   36.11
   0  10  17  751.02   64.71
   0  10  18  258.49   40.91
   0  10  19   15.42   17.61
   0  10  20  175.32   34.90
   0  10  21  -18.58   20.87
   0  11 -19   72.77   17.94
   0  11 -18  313.62   34.19
   0  11 -17   26.19   12.90
   0  11 -16    1.09    9.87
   0  11 -15  261.28   30.81
   0  11 -14  159.62   24.37
   0  11 -13  349.82   34.59
   0  11 -12  455.32   39.09
   0  11 -11   23.39   14.03
   0  11 -10  592.58   44.17
   0  11  -9  770.19   49.72
   0  11  -8  107.61   20.55
   0  11  -7  251.07   33.12
   0  11  -7  180.60   25.94
   0  11  -6  929.43   53.62
   0  11  -6  925.32   55.55
   0 -11   5  -11.24   13.12
   0  11  -5   -4.52   12.70
   0  11  -4 1188.45   59.16
   0 -11   4 1313.58   74.22
   0  11  -4 1107.08   58.15
   0  11  -3  520.60   40.49
   0 -11   3  488.90   45.59
   0  11  -3  462.43   38.30
   0  11  -2   34.93   17.83
   0  11  -2    7.96   11.82
   0 -11   2    5.48   10.28
   0  11  -1  766.82   47.60
   0  11  -1  660.53   43.24
   0  11   0  472.82   35.65
   0  11   0  526.55   41.22
   0  11   1   14.16   10.16
   0  11   1   18.82   16.29
   0  11   2  467.30   40.20
   0  11   2  372.28   28.92
   0  11   3  839.77   40.40
   0  11   3  877.26   54.53
   0  11   4  268.81   31.83
   0  11   4  250.96   21.84
   0  11   5  478.60   28.45
   0  11   5  436.57   40.03
   0  11   6  159.21   27.97
   0  11   7   -4.87   14.34
   0  11   8  532.87   46.35
   0  11   9  384.51   40.18
   0  11  10   45.58   18.73
   0  11  11  285.27   36.58
   0  11  12   35.52   20.25
   0  11  13  103.23   26.04
   0  11  14  263.50   38.01
   0  11  15   22.81   19.08
   0  11  16   50.58   21.49
   0  11  17  376.80   47.04
   0  11  18  133.26   32.14
   0  11  19   -7.83   19.87
   0  12 -17  257.43   30.96
   0  12 -16   92.96   19.83
   0  12 -15  211.13   28.59
   0  12 -14  875.23   54.40
   0  12 -13   24.52   15.53
   0  12 -12  279.38   32.29
   0  12 -11   11.07   12.69
   0  12 -10  189.13   26.95
   0  12 -10  255.01   35.66
   0  12  -9  198.49   31.20
   0  12  -9  174.01   25.42
   0  12  -8  144.01   26.81
   0  12  -8  127.72   22.82
   0  12  -7  216.83   28.66
   0  12  -7  204.50   29.90
   0  12  -6 1658.80   72.70
   0  12  -6 1405.72   70.98
   0  12  -5  298.29   34.62
   0  12  -5  325.86   34.10
   0  12  -4  550.89   42.62
   0  12  -4  451.89   40.68
   0  12  -3 1107.75   60.51
   0  12  -3 1205.53   62.12
   0  12  -2  119.80   20.96
   0  12  -2  175.20   26.83
   0  12  -1  379.07   37.79
   0  12  -1  270.74   30.87
   0  12   0 1842.82   73.88
   0  12   0 1991.02   81.53
   0  12   1  468.04   36.19
   0  12   1  572.14   45.18
   0  12   2  594.05   48.47
   0  12   2  497.72   34.66
   0  12   3 1141.09   64.22
   0  12   3 1009.03   45.59
   0  12   4  102.43   24.26
   0  12   4   64.52   12.93
   0  12   5  718.93   52.41
   0  12   6   56.56   20.30
   0  12   7  181.92   30.97
   0  12   8 1019.16   65.08
   0  12   9 1494.84   80.00
   0  12  10   18.01   20.04
   0  12  11  972.07   66.35
   0  12  12  252.78   36.60
   0  12  13   17.89   15.57
   0  12  14  223.07   36.45
   0  12  15  153.32   30.90
   0  12  16   23.27   17.33
   0  12  17  257.09   41.12
   0  13 -17  152.89   34.69
   0  13 -16   48.05   23.57
   0  13 -15  209.32   37.18
   0  13 -14  475.93   51.86
   0  13 -14  385.04   37.47
   0  13 -13   66.63   23.55
   0  13 -13   35.30   14.15
   0  13 -12  102.82   20.80
   0  13 -12  193.73   33.35
   0  13 -11    2.49   11.35
   0  13 -11   39.09   19.38
   0  13 -10   36.16   14.45
   0  13 -10   78.59   22.38
   0  13  -9   77.28   18.22
   0  13  -9   80.86   23.33
   0  13  -8  154.04   27.57
   0  13  -8  178.14   26.58
   0  13  -7   21.11   15.69
   0  13  -7   17.04   14.00
   0  13  -6  714.41   49.58
   0  13  -6  617.20   50.08
   0  13  -5  327.64   33.93
   0  13  -5  244.38   32.43
   0  13  -4  370.23   36.22
   0  13  -4  278.11   33.92
   0  13  -3  635.79   47.63
   0  13  -3  545.19   46.14
   0  13  -2   82.65   19.26
   0  13  -2  131.68   25.69
   0  13  -1   61.10   16.96
   0  13  -1   77.30   22.82
   0  13   0  692.58   47.41
   0  13   0  765.46   53.31
   0  13   1  615.74   49.25
   0  13   1  543.05   39.51
   0  13   2   36.27   11.75
   0  13   2   17.81   17.33
   0  13   3  592.90   49.27
   0  13   3  473.07   32.53
   0  13   4   35.57   17.63
   0  13   4   34.19    9.92
   0  13   5  223.41   33.83
   0  13   6  295.34   38.91
   0  13   7    9.21   15.69
   0  13   8  362.67   42.18
   0  13   9 1402.72   81.27
   0  13  10  125.48   28.61
   0  13  11  966.10   69.00
   0  13  12  557.12   54.43
   0  13  13   15.11   19.51
   0  13  14   50.23   22.97
   0  13  15  226.41   38.72
   0  14 -15  111.75   29.45
   0  14 -14  140.68   29.80
   0  14 -13   19.04   17.50
   0  14 -12  245.56   36.87
   0  14 -12  203.71   28.80
   0  14 -11  110.67   21.98
   0  14 -11  106.17   25.50
   0  14 -10   26.15   12.77
   0  14 -10   40.14   19.13
   0  14  -9  146.74   28.31
   0  14  -9  148.08   24.43
   0  14  -8   82.83   21.62
   0  14  -8  106.82   22.29
   0  14  -7   30.57   17.13
   0  14  -7   38.66   17.37
   0  14  -6  215.51   29.46
   0  14  -6  149.15   26.39
   0  14  -5  341.84   36.01
   0  14  -5  280.84   35.57
   0  14  -4   25.37   16.39
   0  14  -4   -5.14   15.60
   0  14  -3  108.65   22.60
   0  14  -3   65.35   17.69
   0  14  -2    3.98   14.35
   0  14  -2   -5.88   14.89
   0  14  -1  153.58   25.83
   0  14  -1  136.20   24.26
   0  14   0  350.36   39.75
   0  14   0  324.97   33.39
   0  14   1  222.96   26.39
   0  14   1  280.96   35.57
   0  14   2  256.52   35.34
   0  14   3  872.66   60.80
   0  14   4  129.16   27.53
   0  14   5  152.25   28.81
   0  14   6  135.42   29.23
   0  14   7    8.05   14.66
   0  14   8   91.17   24.59
   0  14   9  335.39   43.22
   0  14  10   53.50   22.46
   0  14  10  136.76   30.62
   0  14  11  274.89   40.36
   0  14  12  362.51   46.04
   0  14  13    9.48   18.02
   0  15 -13   29.29   19.67
   0  15 -12  100.61   26.22
   0  15 -11  142.85   29.46
   0  15 -10   -6.94   11.93
   0  15  -9  187.11   31.66
   0  15  -9  223.90   30.18
   0  15  -8  380.95   43.84
   0  15  -8  451.79   41.09
   0  15  -7   44.28   17.32
   0  15  -7   18.84   14.20
   0  15  -6   61.07   19.91
   0  15  -6  117.37   23.56
   0  15  -5  342.62   37.54
   0  15  -5  260.18   36.14
   0  15  -4   17.34   15.42
   0  15  -4   -2.64   14.54
   0  15  -3   29.70   15.86
   0  15  -3   37.00   14.94
   0  15  -2   10.24   14.55
   0  15  -1   17.67   15.37
   0  15   0  190.49   32.98
   0  15   1  144.96   27.00
   0  15   2   57.98   22.23
   0  15   3  945.68   67.33
   0  15   4  462.70   50.41
   0  15   5    4.07   15.18
   0  15   6  202.19   33.88
   0  15   7   78.90   23.86
   0  15   8    8.66   15.85
   0  15   9  132.74   30.09
   0  15  10   48.77   23.18
   0  16 -12   -5.36   17.00
   0  16 -11  212.09   36.39
   0  16 -10  178.08   33.44
   0  16  -9   12.14   12.74
   0  16  -8  237.78   36.98
   0  16  -6  213.10   31.64
   0  16  -5  359.77   42.22
   0  16  -4  196.01   30.54
   0  16  -3   17.07   16.47
   0  16  -2  207.34   32.32
   0  16  -1    2.94   13.43
   0  16   0  221.80   35.64
   0  16   1  305.90   39.40
   0  16   2   11.40   16.17
   0  16   3  288.86   41.61
   0  16   4  356.68   45.98
   0  16   5   17.65   19.40
   0  16   6  165.20   33.82
   0  16   7   71.10   25.10
   0  16   8   17.06   16.40
   0  17  -3   27.00   19.55
   0  17  -2  513.02   49.03
   0  17  -1  286.10   39.27
   0  17   0   27.09   18.35
   0  17   1  260.47   39.67
   0  17   2   59.54   22.04
   0  17   3   56.93   22.71
   0  17   4  275.44   40.47
  -1  17   5  196.08   34.53
  -1  17   4    1.11   14.28
  -1  17   3   59.61   20.38
  -1  17   2   98.07   25.85
  -1  17   1  -11.41   13.99
  -1  16   6   11.35   16.99
  -1  16   5  194.87   34.58
  -1  16   4  164.14   30.99
  -1  16   3   -9.06   15.87
  -1  16   2  250.71   37.68
  -1  16   1  478.90   47.22
  -1  16   0   -9.70   13.75
  -1  16  -1  231.71   32.92
  -1  16  -2  109.55   25.28
  -1  16  -3   44.32   18.25
  -1  16  -8   -8.07   19.77
  -1  16  -9  162.70   33.09
  -1  16 -10  110.97   28.19
  -1  16 -11    9.03   13.93
  -1  15  10  191.64   35.63
  -1  15   9   66.93   24.32
  -1  15   8  302.86   42.09
  -1  15   7  338.31   44.79
  -1  15   7  284.68   40.71
  -1  15   6   25.67   19.41
  -1  15   5  380.20   45.35
  -1  15   4  729.12   59.12
  -1  15   3   67.94   22.92
  -1  15   2  387.91   44.12
  -1  15   1  642.41   52.54
  -1  15   0   57.45   21.33
  -1  15  -1   74.70   21.80
  -1  15  -2  260.87   33.31
  -1  15  -3    0.93   13.01
  -1  15  -3   14.42   13.33
  -1  15  -4  340.32   38.27
  -1  15  -4  302.06   39.76
  -1  15  -5  262.65   40.05
  -1  15  -5  309.55   34.74
  -1  15  -6   50.03   17.22
  -1  15  -6   13.47   15.53
  -1  15  -7  475.70   53.26
  -1  15  -8  256.63   39.76
  -1  15  -9   -5.54   17.03
  -1  15 -10  258.73   40.64
  -1  15 -11  132.68   29.72
  -1  15 -12   71.14   23.59
  -1  15 -13  356.49   48.46
  -1  14  13  127.02   32.14
  -1  14  12   98.09   28.00
  -1  14  11  146.50   32.37
  -1  14  10  363.74   46.03
  -1  14   9   27.47   20.19
  -1  14   8  219.68   35.82
  -1  14   7  110.75   25.66
  -1  14   6   13.05   15.08
  -1  14   5  131.10   27.98
  -1  14   4  616.09   53.72
  -1  14   3  201.91   32.08
  -1  14   2  299.04   37.88
  -1  14   1  812.51   52.05
  -1  14   1 1019.34   63.35
  -1  14   0  112.34   25.45
  -1  14   0   89.04   20.04
  -1  14  -1   49.36   16.44
  -1  14  -1   42.08   17.56
  -1  14  -2  153.36   27.14
  -1  14  -2  157.30   28.91
  -1  14  -3    9.98   14.97
  -1  14  -3   11.05   11.48
  -1  14  -4  142.83   27.14
  -1  14  -4  199.39   28.58
  -1  14  -5  300.98   34.03
  -1  14  -5  269.07   38.50
  -1  14  -6   36.51   16.06
  -1  14  -6   15.71   13.20
  -1  14  -7  282.05   39.63
  -1  14  -7  312.50   32.80
  -1  14  -8  149.06   29.81
  -1  14  -8  193.86   25.89
  -1  14  -9   67.27   17.60
  -1  14  -9   41.08   18.48
  -1  14 -10   92.37   23.72
  -1  14 -11  329.29   42.67
  -1  14 -12   37.82   19.16
  -1  14 -13  185.85   34.50
  -1  14 -14   78.45   25.02
  -1  14 -15    3.54   14.10
  -1  13  15   18.02   19.79
  -1  13  14  144.35   32.97
  -1  13  13  191.55   34.61
  -1  13  12  321.25   43.31
  -1  13  11  223.65   38.14
  -1  13  10 1448.81   83.85
  -1  13   9  160.39   31.44
  -1  13   8  136.94   28.47
  -1  13   8   87.60   24.05
  -1  13   7  257.69   36.04
  -1  13   6   71.20   21.25
  -1  13   5   16.40   16.98
  -1  13   4  435.11   43.55
  -1  13   4  373.41   31.20
  -1  13   3   91.70   24.43
  -1  13   3   67.17   15.77
  -1  13   2  574.92   47.69
  -1  13   2  490.06   37.85
  -1  13   1  666.65   46.58
  -1  13   1  821.87   56.15
  -1  13   0    6.13   12.75
  -1  13   0   20.13   18.50
  -1  13  -1  409.33   40.38
  -1  13  -1  479.17   42.38
  -1  13  -2  262.01   32.96
  -1  13  -2  255.11   34.81
  -1  13  -3   37.58   17.41
  -1  13  -3    2.73   17.77
  -1  13  -4  301.97   37.94
  -1  13  -4  369.40   35.80
  -1  13  -5  784.70   49.63
  -1  13  -5  690.23   57.30
  -1  13  -6   28.63   15.10
  -1  13  -6   -4.22   15.32
  -1  13  -7  522.48   50.17
  -1  13  -7  576.40   41.48
  -1  13  -8  172.37   24.69
  -1  13  -8  155.94   27.85
  -1  13  -9   -0.26   11.77
  -1  13  -9   16.28   12.32
  -1  13 -10   62.02   15.97
  -1  13 -10   59.90   21.19
  -1  13 -11  177.88   24.54
  -1  13 -11  181.95   31.83
  -1  13 -12   22.90   18.37
  -1  13 -12   -2.90    9.29
  -1  13 -13  369.01   45.24
  -1  13 -14  232.83   37.95
  -1  13 -15   55.74   23.31
  -1  13 -16  173.48   34.36
  -1  12  17   59.59   24.65
  -1  12  16  132.24   30.28
  -1  12  15  168.67   34.55
  -1  12  14   23.63   18.02
  -1  12  13  140.30   30.12
  -1  12  12  255.66   37.80
  -1  12  11   36.09   20.14
  -1  12  10 1691.45   86.52
  -1  12   9  795.42   59.20
  -1  12   8   30.69   15.81
  -1  12   7  261.86   35.03
  -1  12   6  418.62   41.79
  -1  12   5   12.38   15.96
  -1  12   4  450.28   42.71
  -1  12   4  440.09   33.67
  -1  12   3  239.30   25.85
  -1  12   3  331.61   36.73
  -1  12   2  486.36   42.43
  -1  12   2  397.44   33.45
  -1  12   1 1590.60   72.85
  -1  12   1 1437.28   64.88
  -1  12   0  120.17   22.62
  -1  12   0  103.85   24.35
  -1  12  -1  262.71   31.53
  -1  12  -1  227.85   29.42
  -1  12  -2  977.35   55.47
  -1  12  -2  802.29   57.08
  -1  12  -3  245.65   29.86
  -1  12  -3  251.21   32.68
  -1  12  -4  179.24   29.54
  -1  12  -4  248.84   29.43
  -1  12  -5 1683.40   68.47
  -1  12  -5 1414.56   76.26
  -1  12  -6  423.46   36.23
  -1  12  -6  310.92   36.85
  -1  12  -7  335.72   38.89
  -1  12  -7  362.39   33.18
  -1  12  -8  395.93   42.47
  -1  12  -8  408.56   35.17
  -1  12  -9   73.00   21.39
  -1  12  -9   72.61   17.24
  -1  12 -10   78.79   21.98
  -1  12 -10   59.57   15.23
  -1  12 -11  393.90   43.23
  -1  12 -11  365.22   33.79
  -1  12 -12   -4.50   11.03
  -1  12 -12   29.13   19.06
  -1  12 -13  856.97   51.08
  -1  12 -13  897.57   66.69
  -1  12 -14  527.89   53.36
  -1  12 -14  476.77   38.52
  -1  12 -15   76.05   24.68
  -1  12 -16  601.82   58.16
  -1  12 -17  336.13   44.93
  -1  12 -18   54.69   24.01
  -1  11  19  -25.49   23.59
  -1  11  18  131.46   31.00
  -1  11  17   66.00   23.79
  -1  11  16   -0.61   19.09
  -1  11  15  150.30   31.14
  -1  11  14   32.54   18.90
  -1  11  13   -6.53   16.80
  -1  11  12   60.71   20.21
  -1  11  11  205.83   33.02
  -1  11  10  151.28   29.64
  -1  11   9  554.49   47.94
  -1  11   8    7.99   14.14
  -1  11   7  118.98   23.29
  -1  11   6  283.98   33.58
  -1  11   5   14.74   13.56
  -1  11   5   34.81   10.63
  -1  11   4   90.86   22.39
  -1  11   4   62.14   13.98
  -1  11   3  727.43   48.43
  -1  11   3  646.61   40.18
  -1  11   2   25.18   11.04
  -1  11   2   37.87   17.37
  -1  11   1  551.96   39.74
  -1  11   1  655.42   45.93
  -1  11   0  232.93   29.03
   1 -11   0  242.45   30.25
  -1  11   0  301.99   32.25
  -1  11  -1    4.75   12.61
  -1  11  -1   -7.87   12.65
   1 -11   1   -0.12   10.15
  -1  11  -2  603.70   41.87
   1 -11   2  557.96   45.33
  -1  11  -2  525.41   43.99
   1 -11   3  592.60   48.16
  -1  11  -3  648.71   42.65
  -1  11  -3  515.02   44.64
   1 -11   4   61.37   17.40
  -1  11  -4   73.38   17.39
  -1  11  -4   54.07   16.87
  -1  11  -5  627.14   40.65
  -1  11  -5  547.86   46.43
   1 -11   5  649.32   52.02
  -1  11  -6  260.91   33.56
  -1  11  -6  248.56   34.20
  -1  11  -6  305.77   30.12
  -1  11  -7  586.74   41.19
  -1  11  -7  624.50   48.74
  -1  11  -7  549.95   46.18
  -1  11  -8 1082.20   64.66
  -1  11  -8 1170.01   65.78
  -1  11  -8 1160.00   56.27
  -1  11  -9   75.02   21.44
  -1  11  -9   52.13   15.75
  -1  11  -9   49.23   13.24
  -1  11 -10   44.63   12.31
  -1  11 -10   47.64   15.32
  -1  11 -10   75.44   22.94
  -1  11 -11  258.70   30.40
  -1  11 -11  264.87   27.80
  -1  11 -11  264.90   35.21
  -1  11 -12  129.71   27.07
  -1  11 -12   93.48   19.19
  -1  11 -13  243.02   36.23
  -1  11 -13  203.70   25.67
  -1  11 -14  548.39   51.73
  -1  11 -14  526.87   38.92
  -1  11 -15   41.33   22.32
  -1  11 -15   15.47   11.94
  -1  11 -16  370.17   44.91
  -1  11 -16  363.72   32.92
  -1  11 -17  516.14   38.76
  -1  11 -17  598.74   57.31
  -1  11 -18  133.24   31.83
  -1  11 -19  173.15   34.11
  -1  10  20   52.65   22.08
  -1  10  19   38.12   18.16
  -1  10  18  245.85   39.53
  -1  10  17  131.35   29.22
  -1  10  16   92.86   26.15
  -1  10  15  352.60   44.91
  -1  10  14  334.16   42.40
  -1  10  13  -10.45   16.20
  -1  10  12  121.53   26.71
  -1  10  11   18.96   14.96
  -1  10  10   99.17   23.95
  -1  10   9  388.21   38.74
  -1  10   8  -18.17   17.62
  -1  10   7  262.47   31.55
  -1  10   6   43.93   17.62
  -1  10   5    1.85    7.57
  -1  10   5   12.83   14.74
  -1  10   4  219.64   22.90
  -1  10   4  238.56   28.95
   1 -10  -4  230.20   29.54
  -1  10   3  868.54   49.75
   1 -10  -3  822.30   52.10
  -1  10   3  789.67   42.09
  -1  10   2   39.05   16.66
   1 -10  -2   26.26   13.08
  -1  10   2   26.63   11.74
   1 -10  -1  526.84   40.79
  -1  10   1  453.67   34.21
   1 -10   0  647.45   45.13
  -1  10   0  661.12   42.72
  -1  10   0  715.32   43.36
   1 -10   1  142.53   22.21
  -1  10  -1  117.71   19.43
  -1  10  -1  186.18   24.19
   1 -10   2    6.16    8.70
  -1  10  -2    2.57   12.12
  -1  10  -2   33.14   15.30
  -1  10  -3  134.69   19.78
   1 -10   3  113.52   21.08
  -1  10  -3  107.66   21.12
  -1  10  -4   10.67   13.49
   1 -10   4   -2.06   10.71
  -1  10  -4   -1.37   11.71
  -1  10  -5  346.79   30.63
   1 -10   5  380.50   37.68
  -1  10  -5  380.50   37.28
  -1  10  -6  114.13   22.82
  -1  10  -6  105.06   20.76
  -1  10  -6   97.59   17.86
  -1  10  -7  334.52   35.88
  -1  10  -7  348.53   34.26
  -1  10  -7  323.45   29.56
  -1  10  -8  810.77   50.48
  -1  10  -8  821.36   45.92
  -1  10  -8  832.34   54.40
  -1  10  -9   27.59   11.23
  -1  10  -9    9.37    9.25
  -1  10 -10    8.51    8.91
  -1  10 -10   21.75   12.74
  -1  10 -11  207.13   25.92
  -1  10 -11  263.17   34.90
  -1  10 -11  197.69   24.10
  -1  10 -12  623.05   42.85
  -1  10 -12  678.72   42.37
  -1  10 -13    0.23    8.03
  -1  10 -13   -6.19    9.49
  -1  10 -14  270.97   27.59
  -1  10 -15   80.73   15.93
  -1  10 -16   13.63    9.25
  -1  10 -17   18.28    9.57
  -1  10 -18   43.81   12.23
  -1  10 -19    7.28    7.95
  -1   9  22   16.99   18.27
  -1   9  21  203.11   38.01
  -1   9  20  301.52   44.18
  -1   9  19   -9.53   18.66
  -1   9  18  480.40   52.60
  -1   9  17  410.10   47.15
  -1   9  16   10.72   17.19
  -1   9  15  589.47   54.76
  -1   9  14  516.98   50.39
   1  -9 -13   14.53    4.44
  -1   9  13   19.21   17.68
  -1   9  12  476.92   45.03
  -1   9  11  145.41   26.72
  -1   9  10  116.38   24.44
  -1   9   9  827.11   52.19
  -1   9   8  364.62   35.07
  -1   9   7  288.00   32.17
  -1   9   6 1671.69   69.12
   1  -9  -6 1667.78   73.62
   1  -9  -5  557.47   42.42
  -1   9   5  577.90   40.65
  -1   9   5  633.07   36.04
  -1   9   4  441.47   35.33
   1  -9  -4  418.36   36.36
  -1   9   4  439.89   30.50
  -1   9   3 1092.92   52.35
  -1   9   3  987.18   44.73
   1  -9  -3 1057.72   55.99
  -1   9   2   53.90   12.66
  -1   9   2   80.09   18.27
   1  -9  -2   78.10   17.33
  -1   9   1  592.71   37.45
  -1   9   1  657.19   40.57
   1  -9  -1  626.21   41.42
   1  -9   0 1306.31   59.90
  -1   9   0 1373.45   56.11
  -1   9   0 1273.38   55.90
   1  -9   1    7.62    8.61
  -1   9  -1    7.42   11.80
   1  -9   2  196.85   24.80
  -1   9  -2  213.54   23.06
  -1   9  -2  212.93   26.04
  -1   9  -3  667.81   43.97
   1  -9   3  752.91   47.03
  -1   9  -3  767.16   40.76
   1  -9   4   67.12   16.27
  -1   9  -4   74.86   15.64
  -1   9  -4   99.86   21.17
  -1   9  -5  126.70   18.81
   1  -9   5  156.85   22.44
  -1   9  -5  138.46   23.53
  -1   9  -6    4.06   11.41
  -1   9  -6    8.99    9.57
  -1   9  -7  177.39   27.16
  -1   9  -7  152.30   21.49
  -1   9  -7  140.03   20.85
  -1   9  -8  608.55   45.85
  -1   9  -8  620.87   41.29
  -1   9  -8  645.94   39.59
  -1   9  -9  338.89   29.13
  -1   9  -9  287.97   28.45
  -1   9 -10    9.15   10.23
  -1   9 -10   -0.03    7.44
  -1   9 -11  482.66   34.66
  -1   9 -11  447.16   34.88
  -1   9 -12  336.61   30.69
  -1   9 -12  354.69   30.67
  -1   9 -13   10.46    7.14
  -1   9 -13   26.25   10.67
  -1   9 -14  306.73   29.99
  -1   9 -14  331.71   30.49
  -1   9 -15  128.52   19.65
  -1   9 -15  163.26   22.70
  -1   9 -16   31.11   11.08
  -1   9 -17   28.00   11.87
  -1   9 -18  121.19   20.28
  -1   9 -19    7.36    7.73
  -1   9 -20   87.59   18.04
  -1   9 -21    1.29    8.04
  -1   8  23  291.53   46.23
  -1   8  22  408.40   52.46
  -1   8  21   52.13   24.81
  -1   8  20  330.31   45.45
  -1   8  19   44.36   20.52
  -1   8  18    2.97   15.62
  -1   8  17  -53.14   22.20
  -1   8  16  -25.24   20.84
   1  -8 -15   68.72   13.08
  -1   8  15   36.47   17.55
  -1   8  14  928.92   62.75
   1  -8 -14  971.60   41.19
   1  -8 -13   96.01   13.31
  -1   8  13   88.71   22.66
  -1   8  12  466.28   43.24
   1  -8 -12  467.54   24.89
   1  -8 -11  582.07   25.59
  -1   8  11  676.02   49.05
   1  -8 -10   86.86    9.64
  -1   8  10  161.08   25.78
  -1   8   9  775.76   48.61
   1  -8  -9  618.95   22.96
  -1   8   8  744.09   46.54
  -1   8   8  732.48   46.20
   1  -8  -8  696.41   45.73
   1  -8  -7    7.73   10.60
  -1   8   7   -8.32   15.98
  -1   8   6 2200.21   74.15
   1  -8  -6 2234.00   77.88
   1  -8  -5 2858.10   87.88
  -1   8   5 2812.27   81.84
   1  -8  -4   -4.12   11.13
  -1   8   4   -3.62    7.37
  -1   8   4   -2.48   11.08
   1  -8  -3  436.58   34.22
  -1   8   3  419.66   27.88
  -1   8   3  450.17   32.29
  -1   8   2  168.78   21.18
  -1   8   2  139.71   17.40
   1  -8  -2  178.84   22.69
  -1   8   1    9.55    8.69
   1  -8  -1    9.82    8.98
  -1   8   1   14.64   11.59
   1  -8   0 1483.94   58.39
  -1   8   0 1532.03   53.85
  -1   8   0 1430.40   55.24
  -1   8  -1  371.50   27.61
   1  -8   1  373.75   30.69
  -1   8  -1  354.14   29.04
  -1   8  -2  592.51   33.64
   1  -8   2  542.33   36.45
  -1   8  -2  467.36   34.36
  -1   8  -3 3065.87   75.88
   1  -8   3 3075.39   87.22
  -1   8  -4  656.60   41.42
   1  -8   4  733.42   44.30
  -1   8  -4  647.67   36.34
  -1   8  -5  289.85   24.70
  -1   8  -5  316.91   31.94
   1  -8   5  333.61   30.09
  -1   8  -6  980.14   48.47
  -1   8  -6 1003.98   44.85
  -1   8  -6  948.21   52.22
  -1   8  -7  269.30   24.06
  -1   8  -7  251.67   24.71
  -1   8  -8  118.46   17.38
  -1   8  -8  139.54   18.90
  -1   8  -9 1654.12   59.57
  -1   8  -9 1609.89   60.87
  -1   8 -10   26.28   11.31
  -1   8 -10   28.65   10.64
  -1   8 -11  615.39   38.25
  -1   8 -11  607.22   37.97
  -1   8 -12  383.59   31.07
  -1   8 -12  368.49   30.69
  -1   8 -13   15.91    8.46
  -1   8 -13   13.45    8.02
  -1   8 -14  448.28   34.69
  -1   8 -14  413.41   34.40
  -1   8 -15  291.19   28.89
  -1   8 -15  301.44   30.31
  -1   8 -16   59.89   15.20
  -1   8 -16   64.09   14.27
  -1   8 -17  781.92   49.02
  -1   8 -17  826.44   49.30
  -1   8 -18  212.84   27.23
  -1   8 -19    3.92    9.20
  -1   8 -20  303.16   32.32
  -1   8 -21  134.67   21.53
  -1   8 -22    1.92    7.72
  -1   8 -23   17.75    9.53
  -1   7  24   23.55   18.36
  -1   7  23  183.09   38.91
  -1   7  22  295.43   43.99
  -1   7  21   14.97   16.11
  -1   7  20  282.33   41.57
  -1   7  19   93.31   26.70
  -1   7  18   36.04   18.12
  -1   7  17  -25.49   22.24
  -1   7  16   60.58   18.63
   1  -7 -16  104.28   16.33
  -1   7  15    4.80   15.22
   1  -7 -15   35.08   11.03
  -1   7  14  479.90   44.57
   1  -7 -14  515.43   33.65
   1  -7 -13   36.23   10.49
  -1   7  13   30.57   17.73
   1  -7 -12 1142.23   45.91
  -1   7  12 1080.20   60.86
  -1   7  11  480.59   40.33
   1  -7 -11  522.37   29.22
   1  -7 -10   97.54   19.40
  -1   7  10   66.52   17.96
   1  -7 -10   88.14   12.34
   1  -7  -9  170.17   15.21
   1  -7  -9  169.29   22.88
  -1   7   9  192.62   25.64
  -1   7   8  484.75   36.32
   1  -7  -8  386.26   20.41
   1  -7  -8  463.98   34.53
   1  -7  -7  198.35   22.83
   1  -7  -7  153.71   12.43
  -1   7   7  160.31   21.04
  -1   7   6  744.64   41.39
   1  -7  -6  792.25   43.42
   1  -7  -6  737.35   25.90
   1  -7  -5 1658.33   60.86
  -1   7   5 1727.97   60.33
  -1   7   4    5.04    9.95
   1  -7  -4    1.20    8.58
  -1   7   4    3.40    7.20
  -1   7   3  717.85   37.13
  -1   7   3  720.41   34.39
   1  -7  -3  754.91   40.78
  -1   7   2  188.20   19.16
   1  -7  -2  192.19   20.53
  -1   7   2  246.46   22.82
  -1   7   1   25.13   11.84
   1  -7  -1   13.63    9.24
  -1   7   1   17.79    8.52
   1  -7   0  439.22   29.28
  -1   7   0  393.65   28.12
  -1   7   0  417.12   27.10
  -1   7  -1 1450.96   47.84
   1  -7   1 1407.31   52.82
  -1   7  -1 1350.47   52.19
  -1   7  -2  714.97   34.69
   1  -7   2  678.49   37.87
  -1   7  -2  685.18   38.21
   1  -7   3 2315.01   69.50
  -1   7  -3 2184.07   60.32
  -1   7  -4  727.09   35.94
  -1   7  -4  726.18   42.68
   1  -7   4  807.11   41.92
   1  -7   5  221.49   22.55
  -1   7  -5  231.01   27.10
  -1   7  -5  205.55   20.35
  -1   7  -6 1389.47   52.16
  -1   7  -6 1477.00   50.32
  -1   7  -7  361.04   26.80
  -1   7  -7  397.36   27.29
  -1   7  -8   38.53   10.23
  -1   7  -8   27.73    8.29
  -1   7  -9 1015.61   45.51
  -1   7  -9 1019.53   45.57
  -1   7 -10  483.18   32.87
  -1   7 -10  463.40   31.81
  -1   7 -11  337.90   28.12
  -1   7 -11  320.39   26.86
  -1   7 -12  654.36   39.00
  -1   7 -12  630.84   39.33
  -1   7 -13   54.02   13.88
  -1   7 -13   46.23   12.81
  -1   7 -14   50.38   12.72
  -1   7 -14   73.23   16.26
  -1   7 -15  186.11   22.85
  -1   7 -15  215.77   25.88
  -1   7 -16    1.37    8.72
  -1   7 -16   -3.11    9.50
  -1   7 -17  891.11   52.96
  -1   7 -17  871.20   49.76
  -1   7 -18  913.83   51.68
  -1   7 -18 1013.14   56.96
  -1   7 -19   18.05   11.87
  -1   7 -20  256.39   30.03
  -1   7 -21  447.49   38.96
   1  -7  22   50.66   16.90
  -1   7 -22   61.53   15.87
  -1   7 -23   14.85   10.36
  -1   6  25    9.66   17.03
  -1   6  24   -1.38   13.89
  -1   6  23   32.77   20.47
  -1   6  22  114.62   29.01
  -1   6  21   10.42   16.06
  -1   6  20  394.20   47.36
  -1   6  19   65.53   22.26
  -1   6  18   28.36   18.75
  -1   6  17   67.36   22.01
  -1   6  16   -4.91   17.11
  -1   6  15  106.78   23.58
  -1   6  14  822.24   55.34
  -1   6  13  333.63   35.33
  -1   6  12  326.71   33.82
   1  -6 -12  353.22   26.41
   1  -6 -11  747.29   36.92
  -1   6  11  784.67   49.24
   1  -6 -11  821.93   49.55
   1  -6 -10   19.50   11.49
   1  -6 -10    7.60    6.38
  -1   6  10    9.63   12.46
   1  -6  -9   56.07   15.07
  -1   6   9   70.14   16.97
   1  -6  -9   58.06    9.96
  -1   6   8  493.77   34.84
   1  -6  -8  519.20   35.30
   1  -6  -8  514.27   26.74
   1  -6  -7    8.34    6.69
   1  -6  -7    8.72   10.59
   1  -6  -6  805.32   29.14
   1  -6  -6  838.49   40.60
  -1   6   6  772.48   40.36
  -1   6   5 1959.80   61.30
   1  -6  -5 1768.03   40.81
   1  -6  -5 1939.86   60.16
  -1   6   4  481.59   30.47
   1  -6  -4  463.58   21.22
  -1   6   4  498.66   27.10
   1  -6  -4  469.93   30.08
  -1   6   3 1821.73   51.30
  -1   6   3 1761.50   53.26
   1  -6  -3 1734.61   55.61
  -1   6   2  404.85   27.38
  -1   6   2  381.79   24.38
   1  -6  -2  391.25   26.64
   1  -6  -1   69.64   12.70
  -1   6   1   88.12   13.75
  -1   6   1  108.04   16.01
  -1   6   0 1488.25   45.18
   1  -6   0 1443.25   47.43
  -1   6  -1 2403.61   55.43
   1  -6   1 2376.99   61.00
  -1   6  -1 2272.82   62.10
   1  -6   2   22.42    8.21
  -1   6  -2   29.25   10.83
   1  -6   3 2883.21   69.83
  -1   6  -3 2765.09   62.40
  -1   6  -4 1367.11   54.37
   1  -6   4 1418.69   50.06
  -1   6  -4 1364.49   45.17
  -1   6  -5  569.38   29.63
  -1   6  -5  564.43   30.67
  -1   6  -6  509.66   27.93
  -1   6  -6  467.26   27.51
  -1   6  -7  319.66   23.41
  -1   6  -7  331.92   23.66
  -1   6  -8   76.60   11.82
  -1   6  -8   80.03   12.88
  -1   6  -9  482.84   30.25
  -1   6  -9  435.44   28.71
  -1   6 -10  191.34   20.31
  -1   6 -10  221.56   22.08
  -1   6 -11  638.04   36.49
  -1   6 -11  578.83   36.44
  -1   6 -12 1722.56   60.72
  -1   6 -12 1723.81   63.87
  -1   6 -13  135.49   19.03
  -1   6 -13  109.60   17.39
  -1   6 -14    0.31    8.19
  -1   6 -14    3.69    7.83
  -1   6 -15  141.00   19.78
   1  -6  15  148.27   21.60
  -1   6 -16  491.34   36.00
   1  -6  16  518.88   39.99
   1  -6  17    3.44   10.11
  -1   6 -17    6.85    9.18
   1  -6  18  837.59   54.33
  -1   6 -18  844.41   48.69
   1  -6  19    0.70   12.47
  -1   6 -19   10.96   10.22
   1  -6  20  167.46   26.61
   1  -6  21  435.04   42.51
   1  -6  22  108.27   23.18
   1  -6  23   70.99   19.75
  -1   5  26   52.53   22.99
  -1   5  25   38.47   20.97
  -1   5  24    9.74   15.67
  -1   5  23  -19.22   18.69
  -1   5  22  128.21   28.69
  -1   5  21   -6.65   15.48
  -1   5  20  162.02   31.05
  -1   5  19  282.86   39.76
  -1   5  18   99.99   26.53
  -1   5  17  236.20   33.78
  -1   5  16   63.45   20.80
  -1   5  15   68.43   19.79
  -1   5  14  588.90   46.45
  -1   5  13  599.40   44.72
   1  -5 -12   79.65   17.77
  -1   5  12   46.55   13.91
  -1   5  11  476.43   37.95
   1  -5 -11  505.39   37.10
   1  -5 -10  121.46   19.88
  -1   5  10  110.18   19.93
   1  -5  -9   26.27   12.82
  -1   5   9   34.20   14.29
   1  -5  -9   24.38    7.56
  -1   5   8   23.09   13.71
   1  -5  -8   16.39   10.27
   1  -5  -8   13.66    6.98
  -1   5   7   40.84   15.86
   1  -5  -7   15.10   10.81
   1  -5  -7   13.72    6.51
  -1   5   6  163.44   21.50
   1  -5  -6  136.49   17.90
   1  -5  -6  110.95   12.83
  -1   5   5 2948.30   69.91
   1  -5  -5 2923.88   67.79
   1  -5  -5 3130.11   58.56
   1  -5  -4   -9.16    9.19
  -1   5   4    0.25   11.91
  -1   5   4    5.09    7.06
  -1   5   3 1819.42   47.55
   1  -5  -3 1716.60   49.49
  -1   5   3 1778.71   50.24
   1  -5  -2 1626.56   47.19
  -1   5   2 1709.03   46.37
  -1   5   2 1700.46   46.10
  -1   5   1   34.20   10.24
  -1   5   1   29.82   10.37
   1  -5  -1   15.56    8.08
  -1   5   0   30.74   11.51
  -1   5   0    3.09    9.55
   1  -5   0   25.63    9.71
  -1   5  -1  580.94   25.49
  -1   5  -1  506.85   28.53
   1  -5   1  562.52   27.04
  -1   5  -2  323.16   19.45
  -1   5  -2  351.42   26.00
   1  -5   2  314.96   21.00
   1  -5   3 2293.12   55.21
  -1   5  -3 2223.29   62.43
  -1   5  -3 2175.78   50.01
  -1   5  -4 1075.45   35.66
   1  -5   4 1093.14   38.05
  -1   5  -5    4.43    6.56
  -1   5  -5   10.47    7.82
  -1   5  -6   62.52    9.48
  -1   5  -6   68.58   10.94
  -1   5  -7  205.46   17.64
  -1   5  -7  206.22   18.38
  -1   5  -8  716.61   33.70
  -1   5  -8  694.94   33.39
  -1   5  -9  942.92   39.92
  -1   5  -9  952.28   40.95
  -1   5 -10  508.01   30.43
  -1   5 -10  525.02   32.00
   1  -5  11  434.46   29.46
  -1   5 -11  386.95   27.17
  -1   5 -12 2246.55   67.18
   1  -5  12 2352.85   70.39
   1  -5  13  590.35   37.51
  -1   5 -13  560.26   34.81
   1  -5  14    6.94    8.65
  -1   5 -14   15.75    8.52
   1  -5  15  334.64   31.40
  -1   5 -15  324.31   28.50
  -1   5 -16  617.76   39.69
   1  -5  16  658.45   45.12
   1  -5  17   25.03   13.88
  -1   5 -17   27.18   12.10
  -1   5 -18  719.88   43.96
   1  -5  18  700.12   49.99
   1  -5  19   62.04   17.71
  -1   5 -19   71.08   16.07
   1  -5  20  187.03   28.91
   1  -5  21  173.06   28.82
   1  -5  22    5.23   11.86
   1  -5  23   46.77   17.81
   1  -5  24  278.81   38.06
   1  -5  25   58.08   20.49
  -1   4  27  245.69   43.47
  -1   4  26  -17.01   17.23
  -1   4  25   92.76   27.43
  -1   4  24  108.07   28.88
  -1   4  23    0.91   14.92
  -1   4  22   33.80   18.28
  -1   4  21   12.33   15.55
  -1   4  20   67.17   22.16
  -1   4  19  547.75   51.78
  -1   4  18   54.40   18.94
  -1   4  17   10.20   13.74
  -1   4  16  344.89   38.46
  -1   4  15  244.26   31.93
  -1   4  14  517.93   42.70
   1  -4 -13  608.42   43.41
  -1   4  13  554.95   41.64
  -1   4  12   -5.47   15.81
   1  -4 -12   34.50   14.33
  -1   4  11  747.49   44.72
   1  -4 -11  850.79   47.71
  -1   4  10 1401.04   58.82
   1  -4 -10 1576.46   60.80
  -1   4   9  527.27   35.90
   1  -4  -9  548.53   35.59
  -1   4   8  488.39   33.42
   1  -4  -8  535.90   33.75
  -1   4   7   41.54   14.64
   1  -4  -7   58.20   15.91
   1  -4  -6  328.07   20.40
  -1   4   6  337.99   26.15
   1  -4  -6  338.89   24.74
   1  -4  -5 1977.90   53.73
  -1   4   5 1934.78   52.33
   1  -4  -5 1967.44   45.93
   1  -4  -4   37.47    7.76
  -1   4   4   16.06    9.29
   1  -4  -4   35.82    9.76
  -1   4   3  906.80   32.71
   1  -4  -3  909.90   29.78
  -1   4   3  893.62   30.14
   1  -4  -3  872.66   31.49
   1  -4  -2 1569.64   40.10
  -1   4   2 1680.66   42.74
  -1   4   2 1670.87   41.13
   1  -4  -2 1559.92   37.01
  -1   4   1  902.19   31.78
   1  -4  -1  871.68   29.96
   1  -4  -1  844.46   26.98
  -1   4   1  953.34   30.08
   1  -4   0  666.06   25.67
  -1   4   0  686.35   23.57
  -1   4   0  633.87   27.38
   1  -4   1  866.62   28.13
  -1   4  -1  873.07   32.37
  -1   4  -1  870.88   26.58
   1  -4   2  853.54   28.85
  -1   4  -2  879.68   34.86
  -1   4  -2  876.97   27.11
  -1   4  -3 2034.50   41.21
   1  -4   3 2091.51   44.94
  -1   4  -4 1997.50   44.38
  -1   4  -4 2092.88   44.04
  -1   4  -5  103.87   11.29
  -1   4  -5  103.60   11.23
  -1   4  -6 1167.23   36.20
  -1   4  -6 1142.28   36.11
  -1   4  -7  452.50   24.09
  -1   4  -7  414.92   23.87
   1  -4   8   44.13   10.46
  -1   4  -8   41.76    9.53
   1  -4   9  807.73   35.27
  -1   4  -9  774.92   33.77
  -1   4 -10  265.92   20.84
   1  -4  10  303.38   23.45
   1  -4  11  179.70   19.44
  -1   4 -11  161.73   17.34
  -1   4 -12 1981.20   59.97
   1  -4  12 2203.16   67.26
   1  -4  13  581.41   37.02
  -1   4 -13  579.82   34.56
   1  -4  14   90.46   17.42
  -1   4 -14  110.52   16.86
   1  -4  15  490.17   37.86
  -1   4 -15  504.93   33.79
   1  -4  16  363.53   34.12
  -1   4 -16  400.78   31.47
   1  -4  17    4.37   10.53
  -1   4 -17    5.99    7.85
   1  -4  18  277.75   32.20
  -1   4 -18  240.86   26.14
   1  -4  19  162.98   26.82
  -1   4 -19  152.93   21.90
  -1   4 -20  666.75   44.08
   1  -4  20  678.87   52.38
   1  -4  21  554.75   49.59
   1  -4  22    0.10   12.71
   1  -4  23   20.53   15.48
   1  -4  24  163.42   30.19
   1  -4  25   58.18   20.19
   1  -4  26  146.38   31.49
  -1   3  27   14.15   17.21
  -1   3  26   -8.03   16.48
  -1   3  25  100.77   27.17
  -1   3  24  136.18   31.39
  -1   3  23   35.66   18.11
  -1   3  22  204.54   35.38
  -1   3  21  102.45   25.00
  -1   3  20   67.48   21.66
  -1   3  19  701.12   56.42
  -1   3  18  509.16   48.02
  -1   3  17   24.84   15.60
  -1   3  16  221.67   31.24
  -1   3  15  247.07   31.60
  -1   3  14   15.64   15.17
   1  -3 -14   -9.07   13.77
   1  -3 -13  284.34   29.64
  -1   3  13  297.01   31.38
  -1   3  12   28.91   13.79
   1  -3 -12   13.69   10.05
   1  -3 -11   -6.54   13.18
  -1   3  11   15.63   10.58
  -1   3  10 1967.02   67.55
   1  -3 -10 2137.45   69.53
  -1   3   9 1030.26   47.59
   1  -3  -9 1118.55   48.91
  -1   3   8  969.41   44.65
   1  -3  -8  999.28   44.10
  -1   3   7 2118.31   60.21
   1  -3  -7 2245.09   61.12
   1  -3  -6  891.15   36.80
  -1   3   6  895.21   37.55
  -1   3   5 1151.09   38.84
   1  -3  -5 1177.00   39.21
   1  -3  -4 3627.41   58.60
  -1   3   4 3519.64   61.87
   1  -3  -3  852.91   28.58
   1  -3  -3  867.18   27.55
  -1   3   3  793.56   28.06
  -1   3   2 2818.67   48.49
   1  -3  -2 2890.37   48.67
  -1   3   2 2902.19   50.77
  -1   3   1 1826.09   35.39
  -1   3   1 1856.40   41.46
   1  -3  -1 1731.05   37.90
   1  -3  -1 1787.93   35.14
   1  -3   0  555.48   21.14
  -1   3   0  575.37   24.06
   1  -3   0  612.93   20.47
  -1   3   0  619.19   19.59
   1  -3   1   20.80    5.41
  -1   3  -1   15.04    7.38
  -1   3  -1   14.17    5.27
  -1   3  -2 2005.74   47.27
   1  -3   2 2029.12   36.43
  -1   3  -2 1958.37   33.60
  -1   3  -3  522.17   18.39
   1  -3   3  532.01   18.54
  -1   3  -4 1133.90   28.63
  -1   3  -4 1110.53   28.09
  -1   3  -5  263.31   15.18
  -1   3  -5  286.62   15.66
  -1   3  -6  546.96   22.79
   1  -3   6  570.24   22.98
  -1   3  -7 2848.68   54.27
   1  -3   7 3015.25   56.06
  -1   3  -8 1872.16   46.76
   1  -3   8 2008.02   49.85
  -1   3  -9   44.08    9.54
   1  -3   9   52.74   10.84
  -1   3 -10 1605.26   48.16
   1  -3  10 1738.34   52.36
  -1   3 -11   40.41   10.71
   1  -3  11   36.06   11.39
   1  -3  12  565.82   34.17
  -1   3 -12  541.41   31.47
  -1   3 -13  555.51   32.93
   1  -3  13  602.28   37.26
  -1   3 -14  101.26   16.19
   1  -3  14   91.48   16.81
  -1   3 -15  786.46   41.62
   1  -3  15  779.12   46.43
   1  -3  16  348.83   32.97
  -1   3 -16  324.98   28.18
  -1   3 -17    0.69    9.71
   1  -3  17   24.15   12.87
   1  -3  18  471.43   41.10
  -1   3 -18  464.23   35.28
   1  -3  19  154.27   26.41
  -1   3 -19  136.00   20.84
   1  -3  20  153.68   28.20
   1  -3  21  519.24   48.26
   1  -3  22  272.54   37.26
   1  -3  23   -4.58   15.78
   1  -3  24  120.43   26.30
   1  -3  25  215.19   35.95
   1  -3  26    5.02   13.84
   1  -3  27  285.17   43.00
  -1   2  28   22.38   17.33
  -1   2  27   -2.03   14.29
  -1   2  26    9.86   16.80
  -1   2  25  204.24   37.03
  -1   2  24  180.94   34.70
  -1   2  23   53.28   23.01
  -1   2  22  413.42   47.58
  -1   2  21   54.70   20.85
  -1   2  20  162.33   29.63
  -1   2  19  189.41   30.27
  -1   2  18  393.88   41.68
  -1   2  17   15.10   14.77
  -1   2  16  294.52   34.33
   1  -2 -15  207.15   26.62
  -1   2  15  181.22   27.23
  -1   2  14  106.23   20.36
   1  -2 -14  103.67   19.05
   1  -2 -13  557.75   38.49
  -1   2  13  488.75   39.27
   1  -2 -12  101.49   18.87
  -1   2  12   81.33   19.56
  -1   2  11  952.37   49.54
   1  -2 -11 1013.92   48.70
  -1   2  10  358.31   32.15
   1  -2 -10  423.73   31.77
   1  -2  -9  542.13   34.29
  -1   2   9  518.65   34.94
   1  -2  -8 1297.22   48.20
  -1   2   8 1333.92   49.82
   1  -2  -7 1445.32   47.03
  -1   2   7 1434.17   48.89
   1  -2  -6   66.24   11.78
  -1   2   6   51.25   11.13
   1  -2  -5  373.50   21.48
  -1   2   5  357.47   22.14
   1  -2  -4  562.25   24.07
  -1   2   4  535.68   24.68
   1  -2  -3  559.40   22.63
   1  -2  -3  561.91   22.10
  -1   2   3  579.20   23.11
   1  -2  -2   15.15    6.06
  -1   2   2   12.20    5.33
   1  -2  -2   11.19    4.58
  -1   2   1 4131.08   55.96
  -1   2   1 3979.82   44.46
   1  -2  -1 4076.46   55.42
   1  -2  -1 4039.73   44.69
  -1   2   0   26.93    7.54
  -1   2   0   18.40    4.91
   1  -2   0   11.19    5.14
   1  -2   1  170.09   12.62
   1  -2   1  172.22    8.09
  -1   2  -2 2504.68   47.57
   1  -2   2 2488.55   28.83
  -1   2  -3   95.99    6.95
  -1   2  -3   71.70    5.80
  -1   2  -4 2535.51   36.18
   1  -2   4 2621.30   36.29
  -1   2  -5  607.02   19.51
   1  -2   5  648.84   20.19
  -1   2  -6   13.10    4.12
   1  -2   6   19.63    5.38
  -1   2  -7 1760.85   40.29
   1  -2   7 1876.64   41.97
  -1   2  -8 1348.37   38.96
   1  -2   8 1355.92   39.57
   1  -2   9    7.95    8.12
  -1   2  -9   16.29    9.01
  -1   2 -10  999.01   38.50
   1  -2  10 1000.54   40.05
   1  -2  11  298.14   24.04
  -1   2 -11  303.52   23.18
  -1   2 -12  141.20   16.91
   1  -2  12  134.49   18.33
   1  -2  13  217.22   23.56
  -1   2 -13  190.54   19.69
  -1   2 -14  182.20   20.39
   1  -2  14  186.11   22.87
   1  -2  15   93.35   18.29
  -1   2 -15   66.34   14.30
   1  -2  16  597.35   42.57
  -1   2 -16  612.00   38.61
  -1   2 -17   79.90   16.88
   1  -2  17   77.79   18.74
   1  -2  18   71.85   18.89
  -1   2 -18   71.89   17.01
   1  -2  19  487.46   44.03
  -1   2 -19  447.66   35.52
   1  -2  20  264.82   34.30
   1  -2  21  109.03   24.74
   1  -2  22  510.44   49.55
   1  -2  23   84.95   22.86
   1  -2  24  158.79   31.05
   1  -2  25  180.84   33.30
   1  -2  26   -6.46   17.26
   1  -2  27   24.89   16.37
   1  -2  28   12.26   16.24
  -1   1  28   66.36   25.45
  -1   1  27   46.82   20.83
  -1   1  26   15.18   13.37
  -1   1  25   49.55   20.66
  -1   1  24  383.55   48.00
  -1   1  23   19.69   17.85
  -1   1  22  221.64   35.57
  -1   1  21   40.20   16.97
  -1   1  20   21.59   14.02
  -1   1  19  205.64   31.74
  -1   1  18  201.16   30.05
  -1   1  17   29.81   16.93
   1  -1 -16 1905.64   74.66
  -1   1  16 1875.74   82.02
   1  -1 -15  439.32   36.06
  -1   1  15  406.57   38.20
  -1   1  14  873.10   53.11
   1  -1 -14  949.76   50.65
  -1   1  13  915.71   51.77
   1  -1 -13  975.37   49.78
  -1   1  12   50.27   16.30
   1  -1 -12   46.66   14.86
   1  -1 -11 1367.33   57.24
  -1   1  11 1388.47   59.18
  -1   1  10 1075.65   50.39
   1  -1 -10 1087.69   48.14
  -1   1   9  860.05   44.67
   1  -1  -9  885.60   42.25
   1  -1  -8  237.00   22.56
  -1   1   8  267.99   25.07
   1  -1  -7 6686.51  100.99
  -1   1   7 6719.76  104.55
   1  -1  -6  217.66   18.46
  -1   1   6  218.85   20.56
   1  -1  -5 1414.58   41.02
  -1   1   5 1465.76   43.22
  -1   1   4   99.28   13.54
   1  -1  -4   73.47   10.48
   1  -1  -3 1017.51   29.47
  -1   1   3  475.60   21.28
   1  -1   4   29.87    4.82
  -1   1  -4   30.23    5.70
   1  -1   5  694.59   20.96
  -1   1  -5  719.46   22.05
   1  -1   6   26.36    6.41
  -1   1  -6   38.72    7.14
  -1   1  -7 2556.52   50.51
   1  -1   7 2418.65   49.80
  -1   1  -8 1519.20   42.47
   1  -1   8 1460.16   43.02
  -1   1  -9  145.46   15.62
   1  -1   9  156.62   17.01
   1  -1  10  796.90   36.84
  -1   1 -10  800.32   35.92
   1  -1  11  298.23   24.81
  -1   1 -11  281.85   23.18
   1  -1  12  268.53   25.24
  -1   1 -12  258.62   23.58
  -1   1 -13  640.47   36.64
   1  -1  13  622.06   38.58
  -1   1 -14  477.72   32.64
   1  -1  14  481.00   35.18
   1  -1  15   75.36   17.06
  -1   1 -15   73.15   15.48
   1  -1  16 1238.14   61.21
  -1   1 -16 1249.12   55.17
   1  -1  17  255.10   30.34
  -1   1 -17  225.24   25.75
  -1   1 -18   15.70   11.76
   1  -1  18   11.71   11.36
   1  -1  19  176.44   27.83
  -1   1 -19  190.70   24.42
   1  -1  20  198.94   30.09
   1  -1  21   85.03   22.74
   1  -1  22  266.84   37.26
   1  -1  23   32.87   17.12
   1  -1  24   92.33   24.84
   1  -1  25  192.45   35.00
   1  -1  26   50.03   21.05
   1  -1  27   -8.96   16.77
   1  -1  28  121.30   29.95
   1  -1  29   21.74   18.25
  -1   0  29   19.63   17.56
  -1   0  28   70.18   26.21
  -1   0  27   50.64   21.64
  -1   0  26  125.19   31.45
  -1   0  25    8.46   14.46
  -1   0  24  369.67   48.71
  -1   0  23  149.23   31.66
  -1   0  22    0.68   12.97
  -1   0  21   34.56   19.42
  -1   0  20    0.78   12.84
  -1   0  19   23.35   15.23
  -1   0  18  160.97   28.04
  -1   0  17  127.32   24.25
   1   0 -16  877.47   52.18
  -1   0  16  917.03   57.54
   1   0 -15  846.27   48.90
  -1   0  15  828.84   52.74
  -1   0  14    1.08   11.04
   1   0 -14  -11.05   11.92
   1   0 -13  181.16   22.51
  -1   0  13  166.38   23.10
   1   0 -12  375.25   30.55
  -1   0  12  430.54   34.64
  -1   0  11  108.14   18.75
   1   0 -11   91.79   15.08
  -1   0  10  452.85   33.05
   1   0 -10  425.92   30.16
  -1   0   9 1159.03   49.11
   1   0  -9 1171.01   45.71
   1   0  -8   44.38   11.64
  -1   0   8   23.79   10.85
  -1   0   7 1417.26   47.54
   1   0  -7 1434.00   45.71
   1   0  -6  110.89   13.17
  -1   0   6  109.58   13.92
   1   0  -5  221.05   16.61
  -1   0   5  213.63   17.42
   1   0  -4  821.69   27.88
  -1   0   4  731.40   27.42
   1   0   4    7.70    4.98
  -1   0  -4    5.54    4.95
  -1   0  -5  619.82   20.67
   1   0   5  603.66   21.14
  -1   0  -6   11.89    6.85
   1   0   6   13.39    6.05
   1   0   7 2302.94   50.72
  -1   0  -7 2101.24   46.88
  -1   0  -8 2511.28   55.55
   1   0   8 2628.89   58.82
  -1   0  -9  236.23   20.61
   1   0   9  268.98   22.16
  -1   0 -10 1734.80   53.17
   1   0  10 1847.65   57.34
  -1   0 -11 1437.84   51.13
   1   0  11 1539.76   55.80
  -1   0 -12  149.49   19.82
   1   0  12  117.11   18.93
  -1   0 -13 2345.76   69.95
   1   0  13 2349.24   74.48
  -1   0 -14 1714.96   61.66
   1   0  14 1776.15   68.73
   1   0  15   33.47   14.19
  -1   0 -15   20.93   12.67
  -1   0 -16 2977.24   85.73
   1   0  16 3048.82   97.26
   1   0  17  754.06   50.91
  -1   0 -17  697.40   43.38
  -1   0 -17  685.21   45.24
   1   0  18   51.23   16.85
  -1   0 -18   65.63   16.63
  -1   0 -18   42.57   14.10
   1   0  19  127.68   25.52
   1   0  20   75.37   20.37
   1   0  21   51.71   18.99
   1   0  22  259.18   36.74
   1   0  23   30.78   19.22
   1   0  24  233.37   37.91
   1   0  25  384.78   47.85
   1   0  26   25.94   18.16
   1   0  27   19.21   16.49
   1   0  28  174.60   36.03
   1   0  29   99.36   28.03
  -1  -1  29   54.69   22.97
  -1  -1  28    3.73   15.54
  -1  -1  27   19.39   15.13
  -1  -1  26   39.68   19.43
  -1  -1  25   12.25   17.85
  -1  -1  24  146.89   31.71
  -1  -1  23  214.17   36.72
  -1  -1  22    5.19   13.35
  -1  -1  21   10.11   13.64
  -1  -1  20    0.53   12.16
  -1  -1  19    2.99   12.41
  -1  -1  18   61.90   19.14
  -1  -1  17   77.42   19.43
   1   1 -17   61.91   16.51
  -1  -1  16  224.45   30.05
   1   1 -16  185.70   24.24
   1   1 -15  468.88   36.49
  -1  -1  15  444.94   39.51
   1   1 -14  268.78   27.06
  -1  -1  14  307.93   31.86
   1   1 -13  290.97   27.64
  -1  -1  13  262.23   28.25
   1   1 -12   31.03   13.32
  -1  -1  12   18.13   12.37
   1   1 -11  365.32   29.32
  -1  -1  11  374.92   31.49
   1   1 -10   13.68   10.84
  -1  -1  10   10.23   12.58
   1   1  -9  840.43   38.54
  -1  -1   9  869.98   41.53
   1   1  -8   43.75   10.42
  -1  -1   8   40.20   11.34
  -1  -1   7  149.44   16.20
   1   1  -7  146.35   15.20
   1   1  -6 4907.64   76.85
  -1  -1   6 4827.33   77.82
  -1  -1   5 2176.71   47.34
   1   1  -5 2179.70   47.27
   1   1  -4  391.07   19.42
  -1  -1   4  402.98   19.40
   1   1  -3  902.70   26.80
  -1  -1   3  104.29    9.98
  -1  -1  -3 1184.02   21.82
  -1  -1  -3 1250.50   26.22
   1   1   4  814.24   24.28
  -1  -1  -4  812.90   24.31
   1   1   5 1831.60   36.91
  -1  -1  -5 1907.41   39.45
   1   1   5 1815.49   39.03
  -1  -1  -6    9.15    6.08
   1   1   6   16.15    7.60
  -1  -1  -7  274.89   18.75
   1   1   7  220.62   17.05
  -1  -1  -8 3508.44   69.78
   1   1   8 3506.42   68.62
   1   1   9   20.58   12.03
  -1  -1  -9   44.57   13.04
   1   1  10 2747.81   69.95
  -1  -1 -10 2875.50   72.44
   1   1  11  839.13   43.17
  -1  -1 -11  826.51   42.32
  -1  -1 -12    0.45   10.87
   1   1  12   22.79   12.37
  -1  -1 -13  296.49   28.47
   1   1  13  328.39   30.41
  -1  -1 -14 1225.48   56.85
   1   1  14 1191.40   56.82
   1   1  15   36.69   14.52
  -1  -1 -15   45.33   14.67
   1   1  16 1458.44   67.79
  -1  -1 -16 1426.88   64.65
   1   1  17 1047.11   60.35
  -1  -1 -17 1045.92   57.79
   1   1  18   36.35   17.07
   1   1  19  550.29   47.41
   1   1  20  153.05   27.83
   1   1  21   12.55   13.23
   1   1  22  629.50   56.06
   1   1  23  156.24   30.44
   1   1  24  466.03   51.26
   1   1  25  829.78   68.61
   1   1  26   99.72   27.57
   1   1  27   36.36   20.97
   1   1  28  267.38   43.65
   1   1  29  160.85   35.57
  -1  -2  29   66.60   25.02
  -1  -2  28  -14.77   17.21
  -1  -2  27   35.44   19.19
  -1  -2  26   23.74   17.71
  -1  -2  25   17.63   15.26
  -1  -2  24   60.21   22.99
  -1  -2  23  107.23   28.48
  -1  -2  22    7.14   14.42
  -1  -2  21  233.71   35.29
  -1  -2  20  197.96   32.44
  -1  -2  19    9.33   14.71
  -1  -2  18  236.69   33.02
   1   2 -17  455.41   38.01
  -1  -2  17  512.76   45.00
  -1  -2  16   49.95   17.92
   1   2 -16   81.67   17.65
  -1  -2  15  577.87   43.74
   1   2 -15  605.06   41.63
   1   2 -14  295.78   28.79
  -1  -2  14  259.74   29.03
  -1  -2  13  124.79   20.76
   1   2 -13  153.56   20.99
  -1  -2  12  280.00   27.46
   1   2 -12  268.28   25.78
  -1  -2  11    0.54    9.72
   1   2 -11   16.44    9.50
   1   2 -10  419.81   29.50
  -1  -2  10  402.73   30.20
   1   2  -9  181.80   19.55
  -1  -2   9  189.74   20.00
  -1  -2   8   12.91    9.80
   1   2  -8    5.21    8.42
  -1  -2   7 2042.25   53.51
   1   2  -7 2085.93   54.87
  -1  -2   6   66.26   10.62
   1   2  -6   65.64   10.55
   1   2  -5    2.95    4.96
  -1  -2   5    6.69    6.58
   1   2  -4 1101.73   34.60
  -1  -2   4 1085.55   33.52
  -1  -2   3  768.66   27.58
   1   2  -3  823.28   28.62
   1   2  -2  232.19   15.02
   1   2  -2  220.70   14.24
   1   2  -1   32.94    6.56
  -1  -2   1   39.62    7.18
   1   2   2   60.13    8.79
  -1  -2  -2   39.65    7.64
  -1  -2  -3  249.97   15.52
   1   2   3  280.89   16.31
   1   2   4 1182.49   33.43
  -1  -2  -4 1136.48   31.17
  -1  -2  -5 1180.04   34.01
   1   2   5 1218.11   35.47
   1   2   6   56.06   10.17
  -1  -2  -6   70.79   10.39
   1   2   7 1226.30   38.95
  -1  -2  -7 1210.39   39.54
   1   2   8 2194.48   55.28
  -1  -2  -8 2289.90   58.02
   1   2   9  486.96   29.81
  -1  -2  -9  516.41   31.42
  -1  -2 -10  931.08   43.10
   1   2  10  847.72   41.32
   1   2  11   34.32   12.27
  -1  -2 -11   68.27   16.95
   1   2  12   38.44   11.90
  -1  -2 -12   61.77   15.01
  -1  -2 -13   31.95   13.11
   1   2  13   14.46   10.51
  -1  -2 -14  621.89   42.07
   1   2  14  625.86   41.66
   1   2  15   48.55   15.60
  -1  -2 -15   57.07   16.67
   1   2  16  285.16   32.66
  -1  -2 -16  309.69   33.43
   1   2  17 1003.75   60.28
   1   2  18   66.98   20.94
   1   2  19  479.89   45.22
   1   2  20  400.02   42.59
   1   2  21  263.53   37.07
   1   2  22  204.01   34.20
   1   2  23  725.85   62.29
   1   2  24   -2.08   13.95
   1   2  25  547.89   57.30
   1   2  26  162.62   33.32
   1   2  27    8.25   13.45
   1   2  28  152.83   34.68
   1   2  29  165.28   36.76
  -1  -3  29  132.81   34.37
  -1  -3  28   59.85   24.96
  -1  -3  27   26.53   19.21
  -1  -3  26  203.23   39.59
  -1  -3  25   -1.33   13.76
  -1  -3  24  183.07   35.33
  -1  -3  23  425.26   49.61
  -1  -3  22   -4.12   13.77
  -1  -3  21  272.76   38.30
  -1  -3  20  356.56   42.15
  -1  -3  19   11.62   15.35
  -1  -3  18  654.79   52.30
  -1  -3  17  541.86   45.98
   1   3 -17  574.42   44.17
   1   3 -16   37.08   14.44
  -1  -3  16   33.07   14.06
  -1  -3  15  353.44   35.02
   1   3 -15  383.45   34.49
  -1  -3  14  284.50   30.32
   1   3 -14  316.19   30.12
   1   3 -13    2.62    7.67
  -1  -3  13   -3.20    9.56
  -1  -3  12  556.90   37.58
   1   3 -12  526.58   35.63
   1   3 -11   86.05   15.30
  -1  -3  11   96.15   17.10
   1   3 -10  646.27   37.09
  -1  -3  10  602.73   35.99
  -1  -3   9 1981.36   61.43
   1   3  -9 2069.41   62.64
  -1  -3   8  172.79   18.56
   1   3  -8  185.99   19.76
  -1  -3   7 2414.20   60.86
   1   3  -7 2421.11   62.84
   1   3  -6 3509.16   72.80
  -1  -3   6 3556.07   71.10
  -1  -3   5  382.05   23.24
   1   3  -5  361.48   22.79
  -1  -3   4  272.84   19.49
   1   3  -4  244.98   18.37
   1   3  -4  216.64   17.35
   1   3  -3  539.64   25.04
   1   3  -3  574.82   26.33
   1   3  -2  282.65   18.12
  -1  -3   2  288.61   18.54
   1   3  -1    3.88    6.63
  -1  -3   1   15.36    6.54
  -1  -3   0   48.88    8.46
   1   3   0   63.09   10.60
  -1  -3  -1  209.73   15.65
   1   3   1  198.26   14.98
  -1  -3  -2    1.36    7.77
   1   3   2   15.66    7.49
  -1  -3  -3   11.47    6.62
   1   3   3   26.56    9.16
   1   3   4   61.92   10.74
  -1  -3  -4   55.14    9.80
  -1  -3  -5  621.94   27.66
   1   3   5  682.67   29.47
  -1  -3  -6  780.55   32.56
   1   3   6  814.60   34.06
   1   3   7   34.95   11.46
  -1  -3  -7   44.02   11.90
  -1  -3  -8  872.43   38.73
   1   3   8  862.64   37.36
   1   3   9  600.98   34.48
  -1  -3  -9  684.37   36.97
   1   3  10   49.25   15.21
  -1  -3 -10   68.60   15.93
   1   3  11  432.68   32.20
  -1  -3 -11  483.28   33.96
   1   3  12  534.43   38.15
  -1  -3 -12  542.79   37.05
   1   3  13   77.79   16.41
  -1  -3 -13  105.57   19.19
  -1  -3 -14   12.60   11.67
   1   3  14  -11.58   15.30
   1   3  15  -13.05   14.22
  -1  -3 -15   10.55   11.96
   1   3  16  312.91   34.27
   1   3  17  224.33   31.58
   1   3  18   17.46   16.42
   1   3  19  188.47   30.53
   1   3  20   97.43   24.47
   1   3  21   12.23   14.15
   1   3  22    0.16   13.56
   1   3  23  538.54   54.11
   1   3  24   19.71   17.01
   1   3  25   42.48   21.42
   1   3  26    3.79   14.31
   1   3  27   -8.90   15.62
   1   3  28  -61.44   24.78
  -1  -4  28   88.69   28.50
  -1  -4  27    3.16   17.28
  -1  -4  26  183.77   36.49
  -1  -4  25   29.96   19.92
  -1  -4  24  236.60   40.30
  -1  -4  23  325.49   44.54
  -1  -4  22  112.79   27.96
  -1  -4  21   72.20   22.44
  -1  -4  20  420.79   46.24
  -1  -4  19  227.86   34.80
  -1  -4  18  136.07   26.09
   1   4 -17  198.94   27.92
  -1  -4  17  223.38   31.10
   1   4 -16  195.73   26.94
  -1  -4  16  194.18   28.52
   1   4 -15  673.15   45.85
  -1  -4  15  644.68   47.23
   1   4 -14 1092.76   56.48
  -1  -4  14 1008.57   55.97
   1   4 -13  360.44   31.89
  -1  -4  13  364.47   33.34
   1   4 -12  533.23   37.56
  -1  -4  12  486.50   36.29
  -1  -4  11 2067.56   69.99
   1   4 -11 2277.54   73.04
  -1  -4  10   13.35    9.99
   1   4 -10   16.00    9.79
   1   4  -9  657.21   37.98
  -1  -4   9  664.17   36.97
  -1  -4   8  911.25   41.87
   1   4  -8  906.97   42.47
  -1  -4   7   51.50   12.88
   1   4  -7   58.17   12.48
   1   4  -6 2441.92   64.76
   1   4  -6 2410.11   65.29
   1   4  -5 1803.55   53.41
   1   4  -5 1776.61   53.70
   1   4  -4   12.60    7.09
   1   4  -4    7.50    6.65
   1   4  -3 2051.31   53.41
   1   4  -3 2051.18   53.33
  -1  -4   3 2049.70   55.09
  -1  -4   2 1200.82   41.36
   1   4  -2 1177.38   40.00
   1   4  -1  186.28   16.46
  -1  -4   1  171.36   16.10
  -1  -4   0 2449.19   56.38
   1   4   0 2476.55   55.10
   1   4   1  645.82   28.98
  -1  -4  -1  639.97   29.26
  -1  -4  -2   79.31   12.09
   1   4   2   66.66   11.30
   1   4   3 1846.42   46.67
  -1  -4  -3 1867.20   52.05
   1   4   4  286.88   21.27
  -1  -4  -4  301.74   21.37
  -1  -4  -5  237.23   20.21
   1   4   5  277.88   22.24
  -1  -4  -6  669.55   32.27
   1   4   6  664.87   33.14
   1   4   7   43.50   15.30
  -1  -4  -7   80.11   15.37
   1   4   8  639.45   35.92
  -1  -4  -8  713.43   36.56
  -1  -4  -9  951.28   44.57
   1   4   9  925.64   43.64
   1   4   9  849.61   42.29
  -1  -4 -10   29.12   12.77
   1   4  10   50.24   16.99
   1   4  11 1200.51   53.00
  -1  -4 -11 1333.04   56.99
  -1  -4 -12 1278.42   59.70
   1   4  12 1228.71   55.69
  -1  -4 -13   32.69   13.84
   1   4  13   15.30   11.85
  -1  -4 -14  740.19   48.69
   1   4  14  694.79   46.98
   1   4  15  160.39   24.65
   1   4  16   49.73   15.55
   1   4  17  570.58   47.13
   1   4  18  257.68   34.16
   1   4  19   71.10   22.73
   1   4  20  372.32   43.64
   1   4  21  121.43   26.93
   1   4  22   34.21   16.31
   1   4  23  169.91   32.44
   1   4  24   -9.90   14.90
   1   4  25  172.24   34.47
   1   4  26  156.22   34.77
   1   4  27   21.14   17.34
   1   4  28   27.72   18.69
  -1  -5  28   20.06   20.11
  -1  -5  27   10.55   15.33
  -1  -5  26  193.91   37.09
  -1  -5  25   17.22   18.23
  -1  -5  24   50.23   21.18
  -1  -5  23   -0.96   12.36
  -1  -5  22  133.94   28.17
  -1  -5  21   -6.04   13.51
  -1  -5  20   -4.12   13.49
  -1  -5  19  126.29   26.25
  -1  -5  18   34.26   16.48
  -1  -5  17  133.31   25.80
  -1  -5  16  144.20   25.79
   1   5 -16  157.18   24.32
  -1  -5  15  141.75   23.27
   1   5 -15  119.10   20.73
   1   5 -14  346.07   33.61
  -1  -5  14  327.09   33.02
  -1  -5  13   24.84   13.09
   1   5 -13   22.32    9.86
   1   5 -12  504.09   37.49
  -1  -5  12  501.36   37.06
   1   5 -11 2162.39   74.53
  -1  -5  11 2162.62   73.15
   1   5 -10   22.03   10.07
  -1  -5  10   21.71   11.06
  -1  -5   9  761.72   41.19
   1   5  -9  696.49   41.49
   1   5  -9  739.09   41.60
   1   5  -8  168.11   20.21
   1   5  -8  144.20   19.28
   1   5  -7  102.32   15.99
   1   5  -7   98.66   16.33
   1   5  -6   70.05   13.88
   1   5  -6   81.62   15.19
   1   5  -5  721.95   37.24
   1   5  -5  741.91   37.07
  -1  -5   4  125.95   16.58
   1   5  -4  103.26   13.42
   1   5  -4  117.58   15.92
   1   5  -3 2864.67   67.89
  -1  -5   3 2924.66   72.85
  -1  -5   2  299.08   23.68
   1   5  -2  292.83   22.69
   1   5  -1 1866.99   52.79
  -1  -5   1 1822.72   55.55
   1   5   0 5262.54   88.68
  -1  -5   0 5207.21   91.88
   1   5   1  214.07   18.82
  -1  -5  -1  233.31   20.41
   1   5   2  682.84   32.71
  -1  -5  -2  704.15   34.84
   1   5   3 5065.90   84.43
  -1  -5  -3 5310.94   96.04
   1   5   4 3992.36   78.01
  -1  -5  -4 4193.02   86.57
   1   5   5   67.82   17.28
  -1  -5  -5   57.10   12.18
  -1  -5  -6 1248.03   48.44
   1   5   6 1230.72   48.43
   1   5   7  142.83   21.99
  -1  -5  -7  169.14   20.09
   1   5   8  693.25   39.41
  -1  -5  -8  770.58   39.46
   1   5   9  607.93   37.23
  -1  -5  -9  633.24   37.10
   1   5  10   29.55   13.07
   1   5  10   75.79   17.80
  -1  -5 -10   71.34   15.46
  -1  -5 -11 1350.95   57.63
   1   5  11 1295.63   55.78
  -1  -5 -12 1833.47   70.37
   1   5  12 1857.99   69.96
   1   5  13   23.40   15.09
  -1  -5 -13   38.73   15.70
   1   5  14  870.76   52.84
   1   5  15 1422.50   70.12
   1   5  16   28.55   16.28
   1   5  17  242.87   32.88
   1   5  18  745.84   56.49
   1   5  19  152.24   29.85
   1   5  20  352.89   42.86
   1   5  21  467.16   49.53
   1   5  22   17.41   18.53
   1   5  23   45.39   21.12
   1   5  24   59.51   21.93
   1   5  25   49.44   21.93
   1   5  26  391.42   52.56
   1   5  27   65.42   25.64
  -1  -6  26   32.87   19.47
  -1  -6  25   12.16   15.80
  -1  -6  24   10.96   14.28
  -1  -6  23   24.68   17.32
  -1  -6  22   -4.05   13.58
  -1  -6  21   -1.00   13.80
  -1  -6  20  133.91   26.35
  -1  -6  19  170.89   29.96
  -1  -6  18    5.22   11.51
  -1  -6  17   45.17   17.02
   1   6 -16   -2.87   10.63
  -1  -6  16   -4.59   12.34
   1   6 -15  301.00   32.52
  -1  -6  15  271.07   32.07
   1   6 -14  162.86   23.81
  -1  -6  14  136.62   23.35
   1   6 -13   53.17   15.20
  -1  -6  13   49.52   15.34
   1   6 -13   49.08   14.85
   1   6 -12  108.26   19.82
  -1  -6  12  117.33   19.91
   1   6 -12  109.23   19.36
   1   6 -11  757.10   45.67
   1   6 -11  780.34   48.30
   1   6 -10  125.64   19.72
   1   6 -10  153.33   20.65
   1   6  -9  812.56   46.89
   1   6  -9  782.84   44.30
   1   6  -8   62.01   13.37
   1   6  -8   34.63   11.84
   1   6  -7  155.69   19.56
   1   6  -7  156.63   20.17
   1   6  -6   26.56   11.05
   1   6  -6   21.69    9.95
   1   6  -5 1881.02   62.77
   1   6  -5 1787.08   60.26
  -1  -6   4   31.18   10.61
   1   6  -4   35.14   12.46
   1   6  -4   59.43   14.37
  -1  -6   3  371.35   29.25
   1   6  -3  352.64   27.48
  -1  -6   2  246.55   23.96
   1   6  -2  274.52   24.64
  -1  -6   1  408.39   29.88
   1   6  -1  441.44   30.05
  -1  -6   0  474.49   31.41
   1   6   0  442.18   29.13
  -1  -6  -1  339.67   27.43
   1   6   1  304.23   24.33
   1   6   2    6.87   12.65
  -1  -6  -2   17.27   11.86
  -1  -6  -3 1209.60   50.21
   1   6   3 1177.11   45.47
  -1  -6  -4  976.18   46.27
   1   6   4  940.76   42.92
  -1  -6  -5  289.50   26.66
   1   6   5  293.70   27.14
   1   6   6 1623.64   58.11
  -1  -6  -6 1647.64   60.91
  -1  -6  -7   98.62   17.10
   1   6   7  111.12   19.33
   1   6   8  129.80   21.09
  -1  -6  -8  153.39   20.39
   1   6   9  118.22   18.89
  -1  -6  -9  141.49   20.16
  -1  -6 -10  326.84   29.72
   1   6  10  315.11   30.22
   1   6  11  522.62   39.42
  -1  -6 -11  588.10   40.29
   1   6  11  572.61   39.51
   1   6  12 1479.38   64.21
   1   6  13   -2.58   12.82
   1   6  14  566.08   45.12
   1   6  15  966.30   59.95
   1   6  16    1.52   14.14
   1   6  17   -1.71   17.57
   1   6  18  210.21   32.18
   1   6  19   54.46   21.02
   1   6  20  317.58   41.44
   1   6  21  485.31   52.56
   1   6  22   30.56   21.01
   1   6  23  115.21   29.77
   1   6  24  126.71   31.22
   1   6  25    6.16   15.04
   1   6  26  218.04   39.17
  -1  -7  25   83.79   25.36
  -1  -7  24   -6.43   13.78
  -1  -7  23   67.59   21.45
  -1  -7  22    8.25   14.27
  -1  -7  21   44.00   19.88
  -1  -7  20  200.83   32.76
   1   7 -19  620.87   51.58
  -1  -7  19  660.44   56.32
  -1  -7  18   14.81   16.11
   1   7 -18    4.14   10.15
   1   7 -17  153.72   26.37
  -1  -7  17  180.88   29.15
   1   7 -16  177.87   27.70
  -1  -7  16  190.80   29.53
   1   7 -15   41.07   15.85
   1   7 -15   34.13   12.99
   1   7 -14   60.40   15.27
   1   7 -14   62.56   17.12
   1   7 -13  126.67   22.32
   1   7 -13  110.71   19.65
   1   7 -12   21.28   12.72
   1   7 -12   22.22   10.95
   1   7 -11  140.09   21.29
   1   7 -11  145.54   22.91
   1   7 -10   35.02   12.03
   1   7 -10   30.00   11.17
   1   7  -9  425.47   33.91
   1   7  -9  480.10   36.89
   1   7  -8   74.94   15.92
   1   7  -8   83.71   15.93
   1   7  -7  145.23   19.88
   1   7  -7  121.99   18.05
   1   7  -6  488.88   34.83
   1   7  -6  525.93   36.32
  -1  -7   5  417.79   33.58
   1   7  -5  419.27   32.53
   1   7  -5  411.49   31.42
   1   7  -4  151.06   20.52
  -1  -7   4  130.73   19.97
  -1  -7   3  534.14   37.32
   1   7  -3  520.92   34.95
  -1  -7   2 1347.43   58.17
   1   7  -2 1334.80   54.07
  -1  -7   1   -3.93   10.59
   1   7  -1   -7.42   14.69
  -1  -7   0  113.33   17.19
   1   7   0   97.66   15.78
   1   7   1  162.82   20.41
  -1  -7  -1  186.81   21.72
   1   7   2  541.77   22.63
   1   7   2  539.41   32.81
  -1  -7  -2  534.73   35.95
  -1  -7  -3  107.86   18.60
   1   7   3   79.90    7.98
   1   7   3  126.49   19.06
   1   7   4  111.50   19.03
   1   7   4   62.30    6.92
  -1  -7  -4   95.65   17.40
  -1  -7  -5  266.39   27.22
   1   7   5  301.91   27.53
   1   7   6 1549.20   59.16
  -1  -7  -6 1500.14   62.84
   1   7   7  104.74   19.10
  -1  -7  -7   62.01   15.78
   1   7   8  758.71   44.69
  -1  -7  -8  796.00   46.58
   1   7   9  249.65   28.58
  -1  -7  -9  250.64   27.08
   1   7  10  241.29   28.06
  -1  -7 -10  243.26   27.35
   1   7  11   58.78   17.01
   1   7  12 1291.32   62.44
   1   7  13  439.29   39.54
  -1  -7 -14    7.39    3.72
   1   7  14   19.28   15.45
  -1  -7 -14    9.09    3.52
   1   7  15  148.66   27.90
  -1  -7 -15  148.75   11.69
   1   7  16  -12.80   17.52
  -1  -7 -16   22.91    7.53
  -1  -7 -17  147.85   14.86
   1   7  17  123.33   27.24
   1   7  18  354.44   42.04
  -1  -7 -18  346.25   23.13
  -1  -7 -19   30.76   10.60
   1   7  19   -2.47   17.91
   1   7  20  280.72   40.13
   1   7  21  795.75   66.57
   1   7  22   41.56   23.17
   1   7  23  187.80   37.37
   1   7  24   78.86   28.72
   1   7  25   18.03   16.72
   1   8 -26   -0.10    8.37
   1   8 -25   93.85   22.36
   1   8 -24   59.23   16.76
   1   8 -23   43.67   17.04
   1   8 -22   91.91   22.71
   1   8 -21   20.10   13.54
   1   8 -20  109.78   25.02
   1   8 -19  686.39   55.79
   1   8 -18  155.76   26.81
   1   8 -17   72.61   19.29
   1   8 -16  281.84   34.66
   1   8 -15   44.14   16.44
   1   8 -14   36.21   14.39
   1   8 -14   36.70   15.38
   1   8 -13  423.47   37.73
   1   8 -13  438.22   39.88
   1   8 -12   44.53   17.05
   1   8 -12   42.65   13.73
   1   8 -11  603.50   44.13
   1   8 -11  600.05   45.33
   1   8 -10  503.96   39.79
   1   8 -10  487.31   39.93
   1   8  -9   -9.13   14.29
   1   8  -9    0.26    8.51
   1   8  -8  545.73   40.68
   1   8  -8  519.77   39.29
   1   8  -7   20.08   10.93
   1   8  -7    3.20    9.63
   1   8  -6  173.15   22.47
   1   8  -6  142.28   21.20
  -1  -8   5  597.34   43.37
   1   8  -5  614.45   39.97
   1   8  -5  614.52   41.83
  -1  -8   4 1200.09   61.05
   1   8  -4 1112.14   52.59
   1   8  -3  140.76   21.48
  -1  -8   3  110.23   19.77
   1   8  -2 1840.56   66.53
  -1  -8   2 1889.06   73.63
   1   8  -1 1129.29   52.21
  -1  -8   1 1194.37   58.22
   1   8   0   60.15   14.22
  -1  -8   0   65.06   14.48
  -1  -8  -1  562.23   39.64
   1   8   1  567.00   28.26
   1   8   1  570.45   36.26
   1   8   2   11.57    6.80
   1   8   2   36.62   14.62
  -1  -8  -2   17.73   10.69
   1   8   3  157.49   21.22
   1   8   3  121.56   11.16
  -1  -8  -3  139.05   21.29
   1   8   4  833.67   26.10
   1   8   4  879.35   45.60
  -1  -8  -4  947.18   51.90
  -1  -8  -5   13.88   11.46
   1   8   5    7.51   11.19
  -1  -8  -6 2036.61   78.90
   1   8   6 2151.26   73.46
  -1  -8  -7  267.98   29.83
   1   8   7  306.75   30.21
   1   8   8  438.11   35.61
  -1  -8  -8  418.32   37.09
   1   8   9  599.21   42.51
   1   8  10   -0.55   13.86
   1   8  11   47.11   16.85
   1   8  12  421.96   39.61
   1   8  12  578.54   44.88
   1   8  13  836.04   54.70
   1   8  14  384.00   39.93
   1   8  15  112.25   25.24
   1   8  16   47.64   19.23
   1   8  17   65.71   21.61
   1   8  18   20.61   16.87
   1   8  19   -3.29   19.74
   1   8  20  301.29   42.23
   1   8  21  787.56   68.83
   1   8  22   27.74   19.98
   1   8  23  256.21   42.81
   1   8  24  166.79   36.44
   1   9 -24   24.90   13.02
   1   9 -23   25.04   14.14
   1   9 -22  152.32   26.77
   1   9 -21   28.71   14.96
   1   9 -20    9.78   11.24
   1   9 -19  146.05   27.33
   1   9 -18  139.40   25.16
   1   9 -17   40.94   16.43
   1   9 -16  249.45   33.01
   1   9 -15  161.27   26.88
   1   9 -14    1.29   11.55
   1   9 -13   79.52   18.21
   1   9 -12    5.44    8.45
   1   9 -12   -4.87   15.69
   1   9 -11  430.69   39.07
   1   9 -11  472.05   40.73
   1   9 -10 1379.83   68.87
   1   9 -10 1360.88   66.86
   1   9  -9  270.66   30.61
   1   9  -9  286.38   31.83
   1   9  -8  124.41   22.18
   1   9  -8  113.07   20.44
   1   9  -7  807.50   48.50
   1   9  -7  815.66   52.72
   1   9  -6  273.76   31.22
   1   9  -6  244.56   28.47
   1   9  -5  121.46   21.62
  -1  -9   5  122.01   22.17
   1   9  -5  138.21   22.52
   1   9  -4  338.76   32.25
  -1  -9   4  318.00   34.12
  -1  -9   3   48.44   14.83
   1   9  -3   26.20   11.90
  -1  -9   2 1140.14   61.27
   1   9  -2 1128.98   56.24
   1   9  -1  513.05   37.97
  -1  -9   1  514.41   40.94
  -1  -9   0   43.22   12.82
   1   9   0   62.52   13.97
   1   9   0   30.80   13.46
   1   9   1  376.10   24.40
  -1  -9  -1  371.90   35.05
   1   9   1  350.62   30.55
   1   9   2  293.45   28.94
  -1  -9  -2  292.86   31.36
   1   9   2  281.59   19.94
   1   9   3   94.52   11.34
   1   9   3  114.46   20.85
  -1  -9  -3  111.00   20.88
  -1  -9  -4 1025.55   58.25
   1   9   4  998.72   51.71
   1   9   4  997.69   31.26
   1   9   5  346.39   33.16
  -1  -9  -5  379.62   36.65
   1   9   6  218.06   27.47
   1   9   7 1317.89   62.11
   1   9   8  151.94   24.86
   1   9   9   24.36   16.63
   1   9  10  193.33   28.31
   1   9  11    1.36   16.05
   1   9  12  679.71   51.19
   1   9  13  753.78   53.20
   1   9  14  134.35   27.63
   1   9  15  721.87   55.82
   1   9  16  120.33   27.85
   1   9  17   13.72   16.77
   1   9  18   41.52   19.05
   1   9  19  111.38   28.02
   1   9  20   26.65   18.14
   1   9  21  260.73   41.81
   1   9  22   18.11   18.16
   1   9  23   73.96   27.35
   1  10 -23   -1.72    7.33
   1  10 -22   57.94   17.34
   1  10 -21   49.79   16.19
   1  10 -20   99.06   21.74
   1  10 -19   36.22   14.87
   1  10 -18   21.15   13.73
   1  10 -17    4.33   12.19
   1  10 -16   40.34   15.41
   1  10 -15   17.60   11.79
   1  10 -14   61.73   16.69
   1  10 -13  414.58   39.82
   1  10 -12   23.36   11.91
   1  10 -11  596.85   45.92
   1  10 -10  780.86   52.02
   1  10  -9   64.58   18.29
   1  10  -8  239.28   30.00
   1  10  -8  260.78   33.22
   1  10  -7  382.03   38.67
   1  10  -7  352.29   34.85
   1  10  -6   30.21   17.18
   1  10  -6   25.52   12.90
  -1 -10   5  132.59   24.94
   1  10  -5  108.68   22.13
   1  10  -5  115.58   22.46
  -1 -10   4  181.51   28.84
   1  10  -4  159.19   23.46
  -1 -10   3   51.28   16.32
   1  10  -3   72.86   17.99
  -1 -10   2   75.84   19.54
   1  10  -2   78.31   17.87
  -1 -10   1   42.27   14.51
   1  10  -1   56.16   16.38
   1  10  -1   25.05   14.67
   1  10   0   31.46   13.21
  -1 -10   0   -1.18   11.63
   1  10   0   26.67   15.21
   1  10   1  506.41   30.42
  -1 -10  -1  505.53   43.45
   1  10   1  554.76   39.66
   1  10   2  679.15   43.77
   1  10   2  621.22   31.75
   1  10   3  128.06   23.42
   1  10   3  111.26   13.34
   1  10   4  252.62   29.93
   1  10   4  229.77   16.62
   1  10   5  563.03   43.14
   1  10   6   28.36   16.30
   1  10   7  707.59   49.16
   1  10   8  462.97   41.20
   1  10   9   74.85   21.12
   1  10  10  267.19   32.73
   1  10  11    5.81   15.64
   1  10  12   55.59   18.39
   1  10  13  332.75   38.07
   1  10  14   41.52   19.10
   1  10  15  296.40   38.84
   1  10  16  470.37   48.95
   1  10  17  165.70   32.88
   1  10  18   21.51   18.77
   1  10  19  236.80   39.63
   1  10  20   89.20   27.11
   1  10  21   12.62   17.77
   1  11 -21   53.57   15.87
   1  11 -20    7.84    9.66
   1  11 -19  104.19   22.76
   1  11 -18  -10.01   15.16
   1  11 -17    5.24   10.55
   1  11 -16  103.31   21.54
   1  11 -15  165.51   27.69
   1  11 -14  130.51   24.85
   1  11 -13  467.52   42.85
   1  11 -12   -0.22   11.63
   1  11 -11  290.42   33.94
   1  11 -10  211.67   29.57
   1  11  -9   71.85   19.37
   1  11  -8   47.21   17.78
   1  11  -7  557.50   45.26
   1  11  -6  109.68   20.28
   1  11  -5  333.99   34.23
   1  11  -4  214.66   28.85
   1  11  -3  159.18   23.61
   1  11  -3  127.99   23.49
   1  11  -2  765.40   44.90
   1  11  -2  828.30   51.08
   1  11  -1  351.12   34.43
   1  11  -1  351.82   29.92
   1  11   0   67.24   19.31
   1  11   0   52.60   13.17
   1  11   1  315.08   25.35
   1  11   1  380.31   35.77
   1  11   2  526.25   42.06
   1  11   2  427.85   28.64
   1  11   3   27.07    8.90
   1  11   3   23.36   17.36
   1  11   4  169.11   15.38
   1  11   4  180.84   28.51
   1  11   5   97.38   23.87
   1  11   6  107.01   24.07
   1  11   7  726.16   51.89
   1  11   8  575.16   47.79
   1  11   9   35.57   17.86
   1  11  10  509.70   46.34
   1  11  11  121.20   26.68
   1  11  12  160.87   29.88
   1  11  13  315.47   39.33
   1  11  14   36.60   18.74
   1  11  15  137.63   29.04
   1  11  16  403.51   46.36
   1  11  17  109.17   27.85
   1  11  18   34.43   19.55
   1  11  19  209.23   38.32
   1  12 -19  123.12   22.92
   1  12 -18   56.55   16.48
   1  12 -17   -5.39   11.93
   1  12 -16   73.72   20.52
   1  12 -15  340.58   37.84
   1  12 -14   77.36   20.67
   1  12 -13   60.64   19.08
   1  12 -12   14.50   14.52
   1  12 -11   66.78   19.33
   1  12 -10   59.66   19.01
   1  12  -9   29.21   16.52
   1  12  -8    7.23   11.75
   1  12  -7  507.52   43.91
   1  12  -6  217.87   29.32
   1  12  -5  185.35   27.74
   1  12  -5  150.60   25.50
   1  12  -4  242.38   29.58
   1  12  -4  275.37   33.12
   1  12  -3   -4.07   16.36
   1  12  -3   -0.41   11.29
   1  12  -2  397.02   34.63
   1  12  -2  457.36   40.04
   1  12  -1  487.71   35.72
   1  12  -1  573.84   45.36
   1  12   0  422.02   39.07
   1  12   0  312.06   28.45
   1  12   1  175.86   28.99
   1  12   1  117.09   17.97
   1  12   2  768.76   53.02
   1  12   2  692.96   37.58
   1  12   3    0.59   15.94
   1  12   3    3.09    6.06
   1  12   4  514.92   45.63
   1  12   4  430.38   25.25
   1  12   5   20.46   17.29
   1  12   6  183.08   28.90
   1  12   7  451.36   43.52
   1  12   8  572.16   49.94
   1  12   9  146.32   29.52
   1  12  10 1020.28   67.31
   1  12  11  637.66   54.19
   1  12  12   21.86   16.29
   1  12  13  372.58   43.04
   1  12  14   55.90   22.14
   1  12  15   36.87   19.54
   1  12  16  330.57   44.07
   1  12  17  188.56   36.36
   1  12  18   92.00   27.84
   1  13 -17    6.93    9.52
   1  13 -16   22.32   13.96
   1  13 -15  234.00   31.69
   1  13 -14  297.90   35.48
   1  13 -13    9.95   10.82
   1  13 -12  113.07   23.41
   1  13 -11   32.48   14.28
   1  13 -10   -2.03   14.26
   1  13  -9   -6.09   15.02
   1  13  -8   -4.79   14.52
   1  13  -8   27.71   18.68
   1  13  -7  192.06   29.94
   1  13  -7  170.88   26.65
   1  13  -6  560.87   45.29
   1  13  -6  671.72   51.05
   1  13  -5   53.81   19.21
   1  13  -5   35.47   18.54
   1  13  -4  611.24   45.83
   1  13  -4  713.70   51.96
   1  13  -3   43.81   18.69
   1  13  -3   45.84   16.19
   1  13  -2   65.49   20.33
   1  13  -2   40.27   14.81
   1  13  -1  145.72   26.08
   1  13  -1   85.04   17.63
   1  13   0   48.77   13.47
   1  13   0  104.28   24.14
   1  13   1    8.32    8.22
   1  13   1   17.90   17.32
   1  13   2  288.61   25.45
   1  13   2  358.58   39.67
   1  13   3   46.54   10.19
   1  13   3   60.81   21.87
   1  13   4  284.16   36.02
   1  13   5   70.38   21.46
   1  13   6   37.35   17.49
   1  13   7  174.93   30.43
   1  13   8  613.65   53.27
   1  13   9   31.40   21.03
   1  13  10  744.94   59.68
   1  13  11  578.60   54.67
   1  13  12   41.56   20.82
   1  13  12    0.30   16.72
   1  13  13  213.60   34.84
   1  13  14  139.21   29.49
   1  13  15   25.13   20.59
   1  14 -14  119.88   23.07
   1  14 -13   70.38   19.31
   1  14 -13  115.88   28.73
   1  14 -12  247.26   32.16
   1  14 -12  278.65   40.59
   1  14 -11    4.58   13.06
   1  14 -11   62.10   22.97
   1  14 -10   70.72   20.12
   1  14 -10  108.02   25.61
   1  14  -9  144.30   26.13
   1  14  -9  127.35   26.65
   1  14  -8   54.14   20.05
   1  14  -8   18.70   12.96
   1  14  -7   16.80   13.33
   1  14  -7   35.85   16.58
   1  14  -6  234.73   32.08
   1  14  -6  210.65   31.40
   1  14  -5   60.49   21.04
   1  14  -5   72.75   19.73
   1  14  -4   44.99   16.57
   1  14  -4   72.76   21.31
   1  14  -3   21.05   12.61
   1  14  -3   34.52   17.65
   1  14  -2   -0.92   10.91
   1  14  -2   14.88   16.68
   1  14  -1   36.49   18.81
   1  14  -1   -3.31   13.46
   1  14   0   95.95   25.79
   1  14   0   91.76   17.82
   1  14   1   21.01   17.98
   1  14   2  548.77   50.73
   1  14   3  334.90   40.94
   1  14   4   61.68   22.06
   1  14   5   92.39   24.39
   1  14   6   22.31   18.81
   1  14   7    3.81   15.14
   1  14   8   94.78   25.42
   1  14   9  180.36   32.82
   1  14  10   48.49   21.53
   1  14  11  333.53   44.24
   1  14  12  106.44   28.21
   1  14  12   40.87   20.33
   1  14  13   73.00   24.47
   1  15 -14   20.48   18.49
   1  15 -13  123.30   30.16
   1  15 -12  231.90   36.51
   1  15 -12  199.07   30.08
   1  15 -11   28.09   18.86
   1  15 -11    2.57   12.04
   1  15 -10  109.69   26.50
   1  15 -10   96.24   22.86
   1  15  -9  323.84   37.25
   1  15  -9  276.15   36.57
   1  15  -8   86.38   22.95
   1  15  -8   87.26   22.11
   1  15  -7  138.61   27.54
   1  15  -7   97.18   22.79
   1  15  -6  147.22   26.28
   1  15  -6  196.84   29.89
   1  15  -5  113.47   23.81
   1  15  -5  148.27   26.48
   1  15  -4    0.61   11.08
   1  15  -4   16.83   16.95
   1  15  -3   23.31   16.51
   1  15  -3    3.62   10.69
   1  15  -2   55.44   19.65
   1  15  -1   -1.38   13.08
   1  15   0   -1.63   14.40
   1  15   1   10.20   14.60
   1  15   2  212.50   34.30
   1  15   3  266.52   38.87
   1  15   4    4.86   16.45
   1  15   5  124.32   27.18
   1  15   6  127.95   28.28
   1  15   7   51.51   22.48
   1  15   8   57.13   22.23
   1  15   9  107.76   27.51
   1  15  10    2.31   15.84
   1  15  11  218.90   37.79
   1  16 -12  194.70   34.10
   1  16 -11  112.84   26.19
   1  16 -10   22.46   13.82
   1  16  -9  113.66   23.68
   1  16  -9   97.85   23.06
   1  16  -8   76.79   20.92
   1  16  -7  156.38   26.76
   1  16  -6  389.47   42.02
   1  16  -5  101.95   24.38
   1  16  -4   47.93   20.56
   1  16  -3  271.71   38.87
   1  16  -2  111.35   26.32
   1  16  -1  110.18   26.96
   1  16   0  211.24   34.31
   1  16   1    2.27   15.93
   1  16   2  311.19   41.20
   1  16   3  435.93   48.96
   1  16   4    9.59   18.86
   1  16   5  250.23   38.03
   1  16   6   85.78   27.81
   1  16   7  -29.93   22.03
   1  17  -5   32.19   19.34
   1  17  -4   52.40   22.52
   1  17  -3  347.30   42.57
   1  17  -2  432.84   47.57
   1  17  -1   11.15   18.18
   1  17   0  266.35   38.90
   1  17   1   25.48   18.37
   1  17   2   62.49   23.59
   1  17   3  108.59   27.87
  -2  17   2   40.33   21.38
  -2  16   6   77.29   24.64
  -2  16   5  108.60   27.89
  -2  16   4   32.09   20.76
  -2  16   2  144.19   28.09
  -2  16   1   -3.28   15.11
  -2  16   0  229.23   32.11
  -2  16  -8    8.16   12.20
  -2  16  -9  102.74   28.70
  -2  16 -10   -8.34   21.10
  -2  15  10   18.38   19.69
  -2  15   9   79.19   28.32
  -2  15   8  335.44   44.85
  -2  15   7   56.24   22.73
  -2  15   6  281.46   40.39
  -2  15   5  650.95   57.90
  -2  15   3  222.77   34.33
  -2  15   2  460.71   46.47
  -2  15   1   84.59   22.89
  -2  15   0   76.77   19.43
  -2  15  -1   96.79   21.37
  -2  15  -2   12.78   11.56
  -2  15  -3   83.84   19.43
  -2  15  -3  105.36   25.93
  -2  15  -4   74.44   18.05
  -2  15  -4  124.62   29.18
  -2  15  -5   82.39   25.52
  -2  15  -6  368.98   49.61
  -2  15  -7  162.65   34.72
  -2  15  -8   -0.82   20.95
  -2  15  -9  253.78   41.26
  -2  15 -10   81.20   24.61
  -2  15 -11   67.88   24.21
  -2  15 -12  204.33   38.59
  -2  14  12   20.30   20.19
  -2  14  11  273.98   41.43
  -2  14  10   23.51   20.90
  -2  14   9   92.40   26.34
  -2  14   8   98.76   27.66
  -2  14   7   69.05   23.48
  -2  14   6  248.16   36.43
  -2  14   5  255.42   36.09
  -2  14   4   14.80   14.48
  -2  14   3  279.83   37.41
  -2  14   2  689.74   53.19
  -2  14   1   84.94   19.21
  -2  14   1  106.26   23.66
  -2  14   0   64.70   18.28
  -2  14   0   75.63   20.06
  -2  14  -1   29.27   13.70
  -2  14  -1   30.12   15.86
  -2  14  -2   -4.46   10.80
  -2  14  -2    3.44   10.79
  -2  14  -3  106.59   20.65
  -2  14  -3   68.86   21.81
  -2  14  -4  168.10   25.65
  -2  14  -4  196.60   35.02
  -2  14  -5   16.69   13.02
  -2  14  -5   27.84   16.38
  -2  14  -6  491.85   39.67
  -2  14  -6  523.83   57.64
  -2  14  -7  273.92   42.14
  -2  14  -7  311.01   31.75
  -2  14  -8  -12.05   17.75
  -2  14  -9  268.61   42.62
  -2  14 -10  322.21   44.92
  -2  14 -11    1.32   13.44
  -2  14 -12  348.58   47.25
  -2  14 -13  211.96   38.22
  -2  14 -14   13.72   18.15
  -2  13  15   43.46   22.29
  -2  13  14   32.39   21.67
  -2  13  13  -14.81   18.34
  -2  13  12   78.08   25.33
  -2  13  11  485.50   54.29
  -2  13  10  225.61   35.90
  -2  13   9  145.26   30.25
  -2  13   8   82.51   22.72
  -2  13   7   22.27   17.90
  -2  13   6   34.01   20.07
  -2  13   5   50.20   17.72
  -2  13   4  -10.60   17.34
  -2  13   4    5.48    8.11
  -2  13   3  314.75   32.73
  -2  13   3  392.62   40.02
  -2  13   2  355.72   37.75
  -2  13   2  285.53   31.43
  -2  13   1   31.98   13.68
  -2  13   1   33.27   15.91
  -2  13   0  389.83   37.60
  -2  13   0  331.34   36.11
  -2  13  -1   46.26   17.23
  -2  13  -1   57.67   18.26
  -2  13  -2   94.93   21.16
  -2  13  -2   55.71   17.96
  -2  13  -3  118.54   21.62
  -2  13  -3  129.80   28.69
  -2  13  -4  319.27   31.95
  -2  13  -4  310.19   40.89
  -2  13  -5   36.41   15.48
  -2  13  -5   -0.58   17.49
  -2  13  -6  577.83   57.61
  -2  13  -6  640.31   42.89
  -2  13  -7  173.69   24.41
  -2  13  -7  176.87   31.56
  -2  13  -8   45.86   14.33
  -2  13  -8   19.30   14.89
  -2  13  -9   66.44   15.13
  -2  13  -9   46.79   16.87
  -2  13 -10    5.70   13.16
  -2  13 -11   29.71   18.01
  -2  13 -12  196.40   34.65
  -2  13 -13  145.41   30.64
  -2  13 -14   72.04   24.22
  -2  13 -15  218.98   37.48
  -2  13 -16   52.02   22.02
  -2  12  17    8.29   16.31
  -2  12  16   75.39   24.29
  -2  12  15  -22.97   20.09
  -2  12  14   -0.19   17.01
  -2  12  13   39.09   17.42
  -2  12  12   18.69   18.24
  -2  12  11  238.55   37.23
  -2  12  10 1037.43   70.82
  -2  12   9   32.21   19.02
  -2  12   8  265.94   36.41
  -2  12   7  136.87   26.79
  -2  12   6  135.27   27.17
  -2  12   5  -25.15   19.72
  -2  12   4   29.91   12.46
  -2  12   4   21.71   13.31
  -2  12   3   17.16   10.71
  -2  12   3   39.69   16.06
  -2  12   2  391.00   35.85
  -2  12   2  433.49   38.72
  -2  12   1   13.34   11.74
  -2  12   1    7.54   13.85
  -2  12   0  390.99   38.58
  -2  12   0  433.90   38.27
  -2  12  -1  417.28   41.65
  -2  12  -1  498.55   38.70
  -2  12  -2   20.08   13.22
   2 -12   2   23.75   12.10
  -2  12  -2   19.71   14.72
   2 -12   3  117.28   23.16
  -2  12  -3  116.98   25.74
  -2  12  -3  125.60   21.99
  -2  12  -4  314.37   39.72
  -2  12  -4  383.11   33.91
  -2  12  -5    2.17   19.34
  -2  12  -5   35.48   16.04
  -2  12  -6 1045.05   52.83
  -2  12  -6 1002.53   70.81
  -2  12  -7  728.51   42.54
  -2  12  -7  636.31   56.94
  -2  12  -8   16.56   14.89
  -2  12  -8   51.95   15.00
  -2  12  -9   62.80   20.09
  -2  12  -9   97.81   16.95
  -2  12 -10   32.05   17.08
  -2  12 -10   30.97   11.73
  -2  12 -11   19.72   10.12
  -2  12 -11   17.49   16.52
  -2  12 -12  239.20   25.23
  -2  12 -12  262.42   38.25
  -2  12 -13   85.25   24.29
  -2  12 -14  215.16   35.75
  -2  12 -15  683.99   62.64
  -2  12 -16  140.32   30.38
  -2  12 -17    7.45   14.86
  -2  11  18  134.33   33.03
  -2  11  17  -22.65   23.28
  -2  11  16   65.89   22.42
  -2  11  15   66.66   21.66
  -2  11  14   -1.48   14.87
  -2  11  13   88.78   23.85
  -2  11  12  227.00   36.37
  -2  11  11   34.51   20.40
  -2  11  10  650.98   54.38
  -2  11   9  107.85   25.42
  -2  11   8  251.91   33.93
  -2  11   7  286.55   34.99
  -2  11   6  288.44   33.86
  -2  11   5  119.61   20.61
  -2  11   5   87.99   22.67
  -2  11   4  190.77   24.62
  -2  11   4  180.52   27.82
  -2  11   3   43.69   15.98
  -2  11   3   37.09   13.82
  -2  11   2  243.92   30.26
  -2  11   2  253.53   27.99
  -2  11   1  543.98   40.58
  -2  11   1  500.08   39.37
   2 -11  -1  495.10   40.74
  -2  11   0   17.14   14.47
   2 -11   0   -1.94   10.46
  -2  11   0    6.63   11.43
  -2  11  -1  132.30   25.47
  -2  11  -1  160.50   23.92
   2 -11   1  127.20   21.89
  -2  11  -2  484.80   44.34
   2 -11   2  392.13   36.70
  -2  11  -2  485.81   36.26
  -2  11  -3  205.85   30.81
   2 -11   3  206.01   27.97
  -2  11  -3  234.46   27.03
  -2  11  -4  216.30   31.02
   2 -11   4  260.93   32.05
  -2  11  -4  233.72   26.92
  -2  11  -5  411.73   43.75
   2 -11   5  420.43   39.84
  -2  11  -5  489.47   34.44
  -2  11  -6  184.76   23.12
  -2  11  -6  114.59   25.16
  -2  11  -6  160.10   25.66
  -2  11  -7  736.34   56.99
  -2  11  -7  853.81   43.32
  -2  11  -7  822.82   53.13
  -2  11  -8   19.66   13.30
  -2  11  -8   12.32   14.32
  -2  11  -8   11.25   10.41
  -2  11  -9   80.68   16.08
  -2  11  -9   58.61   15.00
  -2  11  -9   76.59   21.50
  -2  11 -10   62.88   20.10
  -2  11 -10   55.44   13.58
  -2  11 -10   77.48   15.63
  -2  11 -11  133.69   26.72
  -2  11 -11  100.19   17.04
  -2  11 -12   48.59   19.61
  -2  11 -12   21.53    9.15
  -2  11 -13  357.17   42.99
  -2  11 -13  339.27   29.23
  -2  11 -14   20.72   18.36
  -2  11 -14    7.02    7.95
  -2  11 -15  391.33   44.87
  -2  11 -16  184.67   33.39
  -2  11 -17   35.20   19.98
  -2  11 -18  135.16   30.13
  -2  11 -19  205.83   35.92
  -2  10  20   32.89   21.77
  -2  10  19  190.70   37.56
  -2  10  18   66.91   23.34
  -2  10  17   23.64   17.04
  -2  10  16  313.05   43.00
  -2  10  15  255.84   38.90
  -2  10  14   20.19   15.59
  -2  10  13   36.94   17.90
  -2  10  12  221.52   33.68
  -2  10  11    1.49   13.66
  -2  10  10   78.26   22.66
  -2  10   9   29.57   18.52
  -2  10   8  378.01   38.94
  -2  10   7  305.27   34.25
  -2  10   6  106.41   23.41
  -2  10   5   34.45   14.81
  -2  10   5   86.75   18.16
   2 -10  -4  171.96   25.65
  -2  10   4  156.03   23.30
  -2  10   4  147.79   21.46
   2 -10  -3   54.74   17.05
  -2  10   3   33.71   14.45
  -2  10   3   26.49   12.24
  -2  10   2  175.36   23.45
  -2  10   2  203.85   25.52
   2 -10  -2  193.14   25.68
  -2  10   1  642.76   43.60
   2 -10  -1  629.17   43.76
  -2  10   1  661.19   43.29
  -2  10   0    3.05   12.53
   2 -10   0   -0.28    7.81
  -2  10   0    3.42    9.85
  -2  10  -1   16.83   12.58
   2 -10   1    3.32    8.66
  -2  10  -1   16.47   12.71
  -2  10  -2  153.78   25.22
   2 -10   2  154.83   22.96
  -2  10  -2  182.98   23.35
  -2  10  -3   29.71   13.28
   2 -10   3   24.39   11.29
  -2  10  -3   25.89   13.09
   2 -10   4  103.00   19.68
  -2  10  -4  109.38   22.80
  -2  10  -4  137.75   19.57
   2 -10   5  104.96   20.13
  -2  10  -5  153.74   19.97
  -2  10  -5  114.26   23.57
  -2  10  -6    7.57   10.75
  -2  10  -6   24.15   11.89
  -2  10  -6   -1.72   14.02
  -2  10  -7  256.04   33.84
  -2  10  -7  300.07   30.02
  -2  10  -7  306.58   25.91
  -2  10  -8  127.41   19.59
  -2  10  -8  116.87   24.15
  -2  10  -8  151.46   19.69
  -2  10  -9  135.62   26.34
  -2  10  -9  124.52   19.15
  -2  10  -9  106.63   16.92
  -2  10 -10  203.62   22.05
  -2  10 -10  184.19   29.68
  -2  10 -10  159.50   20.84
  -2  10 -11  655.47   52.20
  -2  10 -11  757.24   41.43
  -2  10 -11  702.90   42.27
  -2  10 -12   26.22   18.59
  -2  10 -12    3.84    7.33
  -2  10 -12   21.00   11.58
  -2  10 -13  541.08   35.32
  -2  10 -13  491.05   46.82
  -2  10 -14   66.62   21.52
  -2  10 -14   32.70   11.65
  -2  10 -15   76.03   23.91
  -2  10 -15   41.92   11.56
  -2  10 -16  179.59   31.69
  -2  10 -16  173.76   20.78
  -2  10 -17   14.74   15.67
  -2  10 -18   20.43   16.85
  -2  10 -19  178.37   32.51
  -2  10 -20   76.23   23.29
  -2   9  21  115.98   30.52
  -2   9  20    6.12   15.61
  -2   9  19  277.00   42.57
  -2   9  18  119.14   28.82
  -2   9  17   12.89   15.42
  -2   9  16  539.87   53.11
  -2   9  15  372.69   44.94
  -2   9  14   44.24   19.26
  -2   9  13  236.37   35.66
   2  -9 -12  213.43   19.49
  -2   9  12  238.50   33.43
  -2   9  11   10.00   14.16
   2  -9 -11   26.19    8.28
   2  -9 -10  124.05   14.62
  -2   9  10  125.68   25.69
  -2   9   9   10.59   15.04
   2  -9  -9   16.65    9.12
   2  -9  -8  194.99   18.29
  -2   9   8  214.68   28.87
  -2   9   7  838.04   51.01
  -2   9   6  202.63   27.70
   2  -9  -6  172.88   24.91
  -2   9   5  324.26   29.97
  -2   9   5  256.79   27.70
   2  -9  -5  282.60   30.84
  -2   9   4  553.21   39.31
  -2   9   4  525.53   38.00
   2  -9  -4  534.06   40.56
   2  -9  -3  178.49   23.46
  -2   9   3  203.64   23.57
  -2   9   3  206.50   25.04
  -2   9   2  369.03   31.11
   2  -9  -2  372.86   32.24
  -2   9   2  362.28   31.29
   2  -9  -1  487.23   35.51
  -2   9   1  428.41   33.71
  -2   9   1  495.78   33.97
  -2   9   0    9.30   10.73
   2  -9   0   13.26    9.90
  -2   9   0   21.35   12.01
  -2   9  -1  309.98   26.89
   2  -9   1  256.12   26.24
  -2   9  -1  287.17   30.39
   2  -9   2  701.44   42.60
  -2   9  -2  667.58   47.06
  -2   9  -2  764.96   39.70
  -2   9  -3   25.69   12.40
   2  -9   3   16.05    9.64
  -2   9  -3    1.94   14.44
  -2   9  -4    5.97   11.81
   2  -9   4   18.51   10.08
  -2   9  -4   29.96   12.60
  -2   9  -5   12.02   13.58
   2  -9   5    3.09    8.21
  -2   9  -5   30.49   12.72
  -2   9  -6  100.39   17.94
  -2   9  -6   87.51   21.33
  -2   9  -6  112.22   16.56
  -2   9  -7 1050.48   45.14
  -2   9  -7  962.73   48.59
  -2   9  -7  970.04   59.58
  -2   9  -8  418.73   31.51
  -2   9  -8  459.39   41.77
  -2   9  -8  461.52   30.83
  -2   9  -9   30.52   10.15
  -2   9  -9   21.09    9.04
  -2   9 -10  772.75   39.33
  -2   9 -10  691.58   51.98
  -2   9 -10  708.78   40.16
  -2   9 -11  323.22   27.19
  -2   9 -11  346.49   27.51
  -2   9 -11  372.35   39.61
  -2   9 -12   61.00   13.35
  -2   9 -12   49.60   11.70
  -2   9 -13    6.10    8.47
  -2   9 -13    0.98    5.70
  -2   9 -14   37.67   10.72
  -2   9 -14   37.03   10.91
  -2   9 -15   83.59   24.69
  -2   9 -15   35.14   11.12
  -2   9 -16   64.33   23.45
  -2   9 -16   18.61    7.74
  -2   9 -17   54.90   22.95
  -2   9 -17   -2.39    8.93
  -2   9 -18   49.83   21.23
  -2   9 -18   -6.19    9.60
  -2   9 -19   54.41   21.35
  -2   9 -19    4.21    6.88
  -2   9 -20   52.94   20.97
  -2   9 -21   57.36   21.59
  -2   8  22   32.51   21.08
  -2   8  21  364.27   49.36
  -2   8  20   67.22   24.95
  -2   8  19   -0.06   14.11
  -2   8  18   26.00   18.86
  -2   8  17   28.79   18.14
  -2   8  16   -5.68   17.73
  -2   8  15  303.28   38.77
   2  -8 -15  398.02   33.90
   2  -8 -14  123.00   19.35
  -2   8  14   90.61   22.12
   2  -8 -13  400.81   32.02
  -2   8  13  322.41   38.12
   2  -8 -12  501.95   34.58
  -2   8  12  398.73   41.63
   2  -8 -11   25.90   10.76
  -2   8  11   10.27   15.01
   2  -8 -10  341.53   26.06
  -2   8  10  316.98   35.28
  -2   8   9  273.45   32.31
   2  -8  -9  263.05   21.66
   2  -8  -8   24.96   13.41
   2  -8  -8   17.48    7.53
  -2   8   8   21.83   14.97
   2  -8  -7  742.36   45.12
   2  -8  -7  661.77   31.64
  -2   8   7  746.22   46.51
   2  -8  -6  571.78   29.26
   2  -8  -6  651.13   42.04
  -2   8   6  632.12   41.55
  -2   8   5   19.96   11.25
   2  -8  -5   46.95   13.32
  -2   8   5   42.24   12.74
   2  -8  -5   61.18   13.02
   2  -8  -4  496.33   35.70
  -2   8   4  490.31   34.73
  -2   8   4  529.41   35.81
  -2   8   3  214.28   22.77
   2  -8  -3  177.14   21.95
  -2   8   3  209.68   23.07
  -2   8   2   18.22    9.37
   2  -8  -2   10.97    9.04
  -2   8   2   22.16   11.72
  -2   8   1   92.79   16.78
  -2   8   1  116.94   16.85
   2  -8  -1  120.66   17.99
   2  -8   0   59.89   13.04
  -2   8   0   59.47   14.21
  -2   8   0   64.06   15.03
  -2   8  -1  290.21   29.78
   2  -8   1  288.52   25.02
  -2   8  -1  344.16   26.31
  -2   8  -2 1148.74   43.85
   2  -8   2 1025.61   47.48
  -2   8  -2 1001.53   54.48
   2  -8   3  297.75   26.50
  -2   8  -3  267.59   28.75
  -2   8  -3  317.34   23.63
   2  -8   4  250.43   25.25
  -2   8  -4  235.83   28.27
  -2   8  -4  277.37   22.44
   2  -8   5 1231.84   53.60
  -2   8  -5 1243.55   44.76
  -2   8  -6   20.31   15.57
  -2   8  -6   12.47    8.51
  -2   8  -6    1.55    8.70
  -2   8  -7  426.56   27.88
  -2   8  -7  392.11   37.32
  -2   8  -7  389.03   28.17
  -2   8  -8  708.43   35.65
  -2   8  -8  698.98   48.41
  -2   8  -8  618.44   34.83
  -2   8  -9   10.04    9.64
  -2   8  -9    4.83    7.14
  -2   8 -10 1109.16   61.27
  -2   8 -10 1235.03   46.96
  -2   8 -10 1156.31   47.77
  -2   8 -11  604.56   47.35
  -2   8 -11  540.50   32.19
  -2   8 -11  461.45   30.85
  -2   8 -12   -2.29    6.63
  -2   8 -12    3.00    7.42
  -2   8 -13  329.55   26.42
  -2   8 -13  374.47   28.62
  -2   8 -13  369.84   40.01
  -2   8 -14  182.80   30.48
  -2   8 -14  126.46   17.19
  -2   8 -14  130.64   17.93
  -2   8 -15   18.51    8.98
  -2   8 -15    9.83    7.48
  -2   8 -16  163.32   20.06
  -2   8 -16  180.23   20.87
  -2   8 -17   42.00   11.86
  -2   8 -18   74.18   15.22
  -2   8 -19  123.36   18.49
  -2   8 -20  203.45   24.15
  -2   8 -20  283.87   36.91
  -2   8 -21   41.55   20.44
  -2   8 -21    1.27    6.32
  -2   8 -22  143.99   28.33
  -2   7  23  128.28   31.98
  -2   7  22   27.53   20.73
  -2   7  21  126.84   29.42
  -2   7  20  518.55   55.34
  -2   7  19   28.37   18.66
  -2   7  18    3.68   15.33
  -2   7  17   79.68   23.84
  -2   7  16   25.21   16.81
   2  -7 -16   13.64   10.05
   2  -7 -15   35.30   11.08
  -2   7  15    2.00   16.27
   2  -7 -14   18.71   10.48
  -2   7  14  -14.53   20.33
   2  -7 -13  374.95   31.91
  -2   7  13  312.59   35.64
  -2   7  12  439.44   41.27
   2  -7 -12  483.72   35.91
   2  -7 -11    6.44    8.67
  -2   7  11  -13.52   15.38
  -2   7  10  145.99   25.27
   2  -7 -10  171.70   20.02
   2  -7  -9   31.28   10.50
  -2   7   9   29.73   15.37
   2  -7  -9   47.55   15.84
   2  -7  -8  187.05   20.21
  -2   7   8  166.80   23.94
   2  -7  -8  180.48   22.41
   2  -7  -7   40.23   13.81
   2  -7  -7   19.23    8.46
  -2   7   7   31.54   13.86
   2  -7  -6 1328.84   46.79
  -2   7   6 1428.42   58.08
   2  -7  -6 1418.52   56.10
  -2   7   5  153.56   22.13
   2  -7  -5  102.17   13.59
   2  -7  -5  136.83   19.51
   2  -7  -4  114.97   17.40
  -2   7   4  133.82   18.54
   2  -7  -4  141.08   15.48
  -2   7   4   92.98   15.93
   2  -7  -3  282.44   21.74
  -2   7   3  292.89   26.05
   2  -7  -3  290.93   25.22
  -2   7   3  266.28   24.10
  -2   7   2    5.71    7.76
  -2   7   2    3.47    9.23
   2  -7  -2   -1.64    7.94
  -2   7   1   70.31   14.04
  -2   7   1   67.19   13.75
   2  -7  -1   47.51   10.87
   2  -7   0   20.25    8.56
  -2   7   0   13.52   10.57
  -2   7   0   21.70   10.70
  -2   7  -1  725.04   34.07
   2  -7   1  671.10   34.27
  -2   7  -1  601.05   39.31
  -2   7  -2 1718.25   49.41
   2  -7   2 1742.44   56.35
  -2   7  -2 1667.86   66.53
  -2   7  -3 1091.37   38.35
   2  -7   3 1133.91   46.36
  -2   7  -3 1038.22   53.76
   2  -7   4  309.19   24.93
  -2   7  -4  329.74   21.80
   2  -7   5 1252.16   48.58
  -2   7  -5 1148.13   57.58
  -2   7  -5 1239.32   41.73
  -2   7  -6  320.01   21.95
  -2   7  -6  348.62   33.41
  -2   7  -6  301.69   22.96
  -2   7  -7    4.50    6.06
  -2   7  -7   13.68    8.39
  -2   7  -7   18.95   16.00
  -2   7  -8  311.99   23.07
  -2   7  -8  344.09   33.31
  -2   7  -8  345.37   23.49
  -2   7  -9  563.95   30.47
  -2   7  -9  522.93   40.96
  -2   7  -9  541.95   30.45
  -2   7 -10   99.96   14.06
  -2   7 -10  115.52   15.44
  -2   7 -11 1052.88   58.99
  -2   7 -11 1094.28   45.04
  -2   7 -11 1035.59   43.00
  -2   7 -12   -1.79    6.12
  -2   7 -12    1.42    7.74
  -2   7 -13  431.81   30.03
  -2   7 -13  441.54   29.99
  -2   7 -14  541.78   34.66
  -2   7 -14  572.69   34.31
  -2   7 -15   37.01   11.04
  -2   7 -15   32.63   11.48
  -2   7 -16  337.40   27.78
  -2   7 -16  355.62   29.90
  -2   7 -17  811.44   45.87
  -2   7 -17  833.76   43.77
  -2   7 -18   20.10   10.48
  -2   7 -18    8.36    8.14
  -2   7 -19  644.93   42.24
  -2   7 -20  480.18   36.94
  -2   7 -21   12.97    8.28
  -2   7 -22   62.03   14.50
  -2   6  24   31.14   19.14
  -2   6  23   83.39   26.84
  -2   6  22   79.91   26.26
  -2   6  21  134.07   29.19
  -2   6  20  384.02   47.63
  -2   6  19    2.12   14.79
  -2   6  18    2.13   14.43
  -2   6  17   11.52   14.72
  -2   6  16   -1.47   13.66
  -2   6  15   38.22   18.28
   2  -6 -14  410.58   34.03
  -2   6  14  371.23   38.26
   2  -6 -13   40.30   12.86
  -2   6  13   17.19   14.47
  -2   6  12  331.38   34.32
   2  -6 -12  354.71   30.56
  -2   6  11   84.61   19.40
   2  -6 -11  105.35   17.35
   2  -6 -11  100.24   19.13
   2  -6 -10  160.16   19.89
   2  -6 -10  179.98   24.44
  -2   6  10  160.79   24.61
  -2   6   9    0.01   11.15
   2  -6  -9   21.80    8.96
   2  -6  -9   30.87   13.03
  -2   6   8   92.35   18.80
   2  -6  -8   71.54   12.93
   2  -6  -8   73.91   16.16
   2  -6  -7    2.72    8.64
   2  -6  -7    7.18    8.28
  -2   6   7   -0.71    9.83
   2  -6  -6  702.01   36.28
  -2   6   6  654.91   38.52
   2  -6  -6  689.77   38.31
  -2   6   5  221.00   23.87
   2  -6  -5  211.60   21.69
   2  -6  -5  157.44   17.40
   2  -6  -4  439.50   26.41
  -2   6   4  478.27   31.22
  -2   6   4  514.75   31.56
   2  -6  -4  460.18   29.80
   2  -6  -3   28.73   11.98
   2  -6  -3   25.89    9.29
  -2   6   3   26.71    9.81
  -2   6   3    6.35   10.61
   2  -6  -2  159.21   17.13
  -2   6   2  130.63   16.34
   2  -6  -2  142.04   16.65
  -2   6   2  122.82   17.55
   2  -6  -1  169.89   17.61
  -2   6   1  164.05   17.93
   2  -6  -1  208.92   20.76
  -2   6   1  154.09   19.23
  -2   6   0  259.29   20.22
  -2   6   0  241.52   24.06
   2  -6   0  226.12   18.89
  -2   6  -1   27.37   10.14
   2  -6   1   27.45    9.81
  -2   6  -2  607.67   38.94
  -2   6  -2  619.42   27.62
   2  -6   2  615.61   30.10
  -2   6  -3  588.50   25.93
   2  -6   3  603.96   29.88
   2  -6   4   58.60   10.88
  -2   6  -4   80.56   17.87
  -2   6  -4   67.06   10.07
  -2   6  -5 1677.98   44.02
  -2   6  -5 1589.14   63.30
  -2   6  -6  198.75   25.25
  -2   6  -6  162.72   15.29
  -2   6  -6  182.34   15.86
  -2   6  -7    8.95    7.06
  -2   6  -7    3.35    4.91
  -2   6  -8   28.38    7.33
  -2   6  -8   34.45    8.10
  -2   6  -9  255.13   19.55
  -2   6  -9  311.35   31.92
  -2   6  -9  273.90   20.37
  -2   6 -10  125.87   15.07
  -2   6 -10  134.82   15.17
  -2   6 -11  603.33   32.69
  -2   6 -11  627.04   32.08
  -2   6 -12   19.19    8.76
  -2   6 -12   20.24    8.27
  -2   6 -13  196.58   19.76
  -2   6 -13  217.88   22.05
  -2   6 -14  132.26   17.76
  -2   6 -14  115.55   15.75
  -2   6 -15   13.94    8.51
  -2   6 -15    5.82    7.18
  -2   6 -16   75.79   14.10
  -2   6 -17  377.66   28.90
   2  -6  17  380.27   32.72
   2  -6  18   25.54   12.03
  -2   6 -18   20.45    9.30
  -2   6 -19  542.12   35.84
   2  -6  19  473.83   38.36
   2  -6  20  191.74   25.44
   2  -6  21    6.07    9.34
   2  -6  22   16.14   11.45
  -2   5  25   20.38   17.47
  -2   5  24  -19.53   19.53
  -2   5  23  103.51   27.52
  -2   5  22   54.16   23.05
  -2   5  21  212.64   36.99
  -2   5  20  232.26   36.42
  -2   5  19    4.74   15.23
  -2   5  18  157.14   29.69
  -2   5  17  183.24   31.54
  -2   5  16   12.50   16.06
  -2   5  15  173.87   30.25
  -2   5  14  899.10   57.69
  -2   5  13    9.38   13.75
   2  -5 -12  747.79   48.24
  -2   5  12  681.94   47.17
  -2   5  11  341.47   32.95
   2  -5 -11  398.44   35.44
   2  -5 -10   21.48   11.26
   2  -5 -10   32.13   10.19
  -2   5  10   22.32   13.08
   2  -5  -9    5.90    7.21
  -2   5   9   -6.53   13.88
   2  -5  -9    3.02   10.36
   2  -5  -8   10.91   10.96
  -2   5   8   -1.28   11.49
   2  -5  -8    1.20    6.54
  -2   5   7  180.29   23.12
   2  -5  -7  217.02   20.73
   2  -5  -7  209.12   21.98
   2  -5  -6  428.57   29.23
   2  -5  -6  401.06   27.35
  -2   5   6  374.89   29.22
   2  -5  -5    3.65    8.53
  -2   5   5   19.28   13.41
   2  -5  -5   13.06   11.08
  -2   5   4 1352.66   47.41
  -2   5   4 1408.06   50.23
   2  -5  -4 1362.34   46.41
   2  -5  -4 1442.69   50.44
  -2   5   3  761.93   37.32
   2  -5  -3  877.12   35.13
  -2   5   3  802.28   35.40
   2  -5  -3  819.93   36.67
  -2   5   2   -1.71   11.68
   2  -5  -2    2.07    8.84
  -2   5   2    2.61   10.59
   2  -5  -2   24.94   11.83
   2  -5  -1  118.44   16.37
  -2   5   1   95.13   14.98
   2  -5  -1  114.29   14.11
  -2   5   1   92.79   13.48
  -2   5   0   19.65   10.16
   2  -5   0    2.66    9.27
  -2   5   0   23.77   12.81
  -2   5  -1  849.15   29.75
   2  -5   1  864.85   30.67
  -2   5  -2  524.97   33.91
   2  -5   2  551.96   24.94
  -2   5  -2  585.82   23.73
   2  -5   3   72.90   10.47
  -2   5  -3   52.30   14.70
  -2   5  -3   94.28   11.55
   2  -5   4   89.12   10.72
  -2   5  -4   85.94   10.39
  -2   5  -5  308.40   18.54
  -2   5  -5  337.55   18.80
  -2   5  -6   22.04    6.97
  -2   5  -6   10.19    5.63
  -2   5  -7  211.44   15.77
  -2   5  -7  227.08   15.64
  -2   5  -8  109.44   12.44
  -2   5  -8  109.25   12.23
  -2   5  -9  349.35   22.16
  -2   5  -9  350.75   21.83
  -2   5 -10   92.61   12.62
  -2   5 -10   85.94   11.38
  -2   5 -11  900.07   36.47
  -2   5 -11  915.95   39.53
  -2   5 -12  577.63   30.04
   2  -5  13  145.14   17.55
  -2   5 -13  148.40   16.66
   2  -5  14  104.96   16.07
  -2   5 -14   86.95   13.80
   2  -5  15    1.13    7.99
  -2   5 -15   14.66    9.19
   2  -5  16   33.80   12.53
  -2   5 -16   28.20    9.56
   2  -5  17   55.55   15.05
  -2   5 -17   35.36    9.97
  -2   5 -18   27.76   10.60
   2  -5  18   30.63   13.15
   2  -5  19  281.33   30.54
  -2   5 -19  294.16   26.79
   2  -5  20   47.01   14.95
  -2   5 -20   72.63   15.02
   2  -5  21  141.51   24.53
   2  -5  22  109.12   22.21
   2  -5  23  143.60   26.02
  -2   4  26  179.26   38.01
  -2   4  25  151.59   33.21
  -2   4  24  -14.41   19.14
  -2   4  23   52.95   21.08
  -2   4  22  110.19   27.07
  -2   4  21  153.95   31.55
  -2   4  20  131.60   28.50
  -2   4  19   79.20   24.04
  -2   4  18  104.61   25.44
  -2   4  17  544.62   49.82
  -2   4  16  146.27   27.85
  -2   4  15  137.99   26.66
  -2   4  14 1018.17   60.35
  -2   4  13  202.60   28.73
   2  -4 -13  183.41   25.81
   2  -4 -12  718.90   45.99
  -2   4  12  707.48   47.44
  -2   4  11 1811.63   71.54
   2  -4 -11 1880.87   70.47
   2  -4 -10   18.42   11.52
  -2   4  10    2.79   11.26
   2  -4  -9  344.51   29.24
  -2   4   9  299.91   28.35
   2  -4  -8  360.61   29.36
  -2   4   8  300.31   27.47
   2  -4  -7  404.96   29.34
   2  -4  -7  384.96   27.34
  -2   4   7  375.52   29.85
   2  -4  -6  418.63   29.91
  -2   4   6  407.34   29.40
   2  -4  -6  418.16   28.00
   2  -4  -5  205.15   21.05
  -2   4   5  238.40   22.60
   2  -4  -5  216.92   20.21
  -2   4   4  167.17   18.53
   2  -4  -4  154.00   17.18
   2  -4  -4  175.46   17.23
   2  -4  -3 1372.27   40.95
   2  -4  -3 1432.10   47.89
  -2   4   3 1355.96   42.00
  -2   4   3 1302.84   45.33
   2  -4  -2   28.13    8.67
   2  -4  -2   16.30    7.28
  -2   4   2   31.28   11.31
  -2   4   2   19.29    8.75
  -2   4   1   17.30    8.54
   2  -4  -1   10.14    7.17
  -2   4   1   10.54    6.88
  -2   4   0  189.16   19.10
  -2   4   0  197.51   13.51
   2  -4   0  179.71   16.67
   2  -4   0  188.33   13.40
   2  -4   1 2023.62   39.99
  -2   4  -1 2033.82   37.88
  -2   4  -1 1954.38   57.79
  -2   4  -2   61.06    8.37
   2  -4   2   60.62    8.16
  -2   4  -2   51.81   12.46
   2  -4   3 1315.23   31.09
  -2   4  -3 1305.26   26.86
  -2   4  -4   35.49    6.51
  -2   4  -4   75.37   17.44
  -2   4  -5  140.57   11.05
  -2   4  -5  157.08   11.47
  -2   4  -6  233.01   26.71
  -2   4  -6  171.71   12.61
  -2   4  -6  215.03   13.98
  -2   4  -7   99.84   10.63
  -2   4  -7   98.94   10.47
  -2   4  -8   98.78   11.56
  -2   4  -8  122.61   11.80
  -2   4  -9  186.21   14.74
   2  -4  10   35.81    8.73
  -2   4 -10   27.94    7.55
   2  -4  11 1646.40   49.50
  -2   4 -11 1475.81   44.12
   2  -4  12  896.41   39.25
  -2   4 -12  804.88   34.38
  -2   4 -13   86.85   13.08
   2  -4  13   89.19   14.57
  -2   4 -14  175.26   18.11
   2  -4  14  203.54   21.77
   2  -4  15  450.03   33.69
  -2   4 -15  397.06   27.46
   2  -4  16  165.53   22.58
  -2   4 -16  140.70   18.08
   2  -4  17    2.56    9.75
  -2   4 -17    0.55    8.50
   2  -4  18   32.29   14.15
  -2   4 -18   36.44   11.64
  -2   4 -19  172.14   21.03
   2  -4  19  192.72   26.57
  -2   4 -20  321.87   28.42
   2  -4  20  301.00   33.23
   2  -4  21    4.40   10.93
   2  -4  22   25.66   13.56
   2  -4  23   93.52   21.63
   2  -4  24   85.17   21.48
  -2   3  27   41.96   24.52
  -2   3  26   65.20   25.66
  -2   3  25   86.22   25.70
  -2   3  24  -16.00   18.62
  -2   3  23  122.68   29.46
  -2   3  22  144.89   30.88
  -2   3  21  -20.18   20.93
  -2   3  20   71.56   22.16
  -2   3  19  158.96   28.86
  -2   3  18   -5.35   15.39
  -2   3  17  163.39   29.39
  -2   3  16  496.38   45.54
  -2   3  15   20.09   15.08
  -2   3  14  161.24   25.88
   2  -3 -14  197.15   26.83
   2  -3 -13   27.93   15.49
  -2   3  13   11.65   13.59
   2  -3 -12  218.68   25.21
  -2   3  12  195.91   27.48
   2  -3 -11  916.41   47.89
  -2   3  11  953.54   52.07
   2  -3 -10  386.32   31.80
  -2   3  10  370.84   33.78
   2  -3  -9  213.87   23.81
  -2   3   9  213.60   26.00
  -2   3   8  596.01   37.18
   2  -3  -8  634.15   36.87
   2  -3  -7  159.90   20.63
  -2   3   7   99.94   17.14
  -2   3   6  323.01   25.32
   2  -3  -6  417.77   27.95
   2  -3  -5 3532.38   70.12
  -2   3   5 3607.76   75.60
   2  -3  -5 3665.79   72.28
   2  -3  -5 3616.13   76.13
   2  -3  -4    0.14    6.76
  -2   3   4    1.35    8.91
   2  -3  -4    1.41    5.62
  -2   3   3  392.95   22.48
   2  -3  -3  406.55   21.18
  -2   3   3  383.40   24.11
   2  -3  -3  403.57   23.65
   2  -3  -2 1462.50   35.60
  -2   3   2 1404.43   37.58
  -2   3   2 1333.10   43.21
   2  -3  -2 1409.96   44.42
  -2   3   1    4.40    6.31
   2  -3  -1    4.17    4.80
  -2   3   1   -5.48    7.27
   2  -3  -1    4.48    7.40
  -2   3   0   85.84   13.06
   2  -3   0   72.83   11.62
  -2   3   0   96.71    9.44
   2  -3   0   80.50    8.13
   2  -3   1   51.91   10.28
  -2   3  -1   60.24   11.82
  -2   3  -1   53.15    5.83
   2  -3   1   53.77    5.96
  -2   3  -2  115.17    7.00
  -2   3  -2  127.18   15.23
   2  -3   2  148.82   15.08
   2  -3   2  146.89    8.41
   2  -3   3 1592.55   25.29
  -2   3  -3 1684.65   52.73
  -2   3  -4  453.79   28.62
  -2   3  -4  404.35   13.62
  -2   3  -5   24.40    4.32
  -2   3  -5   29.24    4.75
  -2   3  -6 2131.80   63.77
  -2   3  -6 2004.85   34.10
   2  -3   7 1874.86   37.27
  -2   3  -7 1743.05   34.96
  -2   3  -8    7.06    5.19
   2  -3   8    8.23    6.52
  -2   3  -9 1286.71   36.11
   2  -3   9 1414.06   39.22
   2  -3  10  506.55   26.16
  -2   3 -10  486.73   24.24
  -2   3 -11  397.96   23.07
   2  -3  11  436.49   26.03
   2  -3  12  237.69   21.06
  -2   3 -12  212.38   18.03
   2  -3  13   10.80    7.90
  -2   3 -13    0.11    7.30
   2  -3  14  527.01   34.50
  -2   3 -14  489.93   29.91
  -2   3 -15  195.52   20.25
   2  -3  15  209.26   23.88
  -2   3 -16   -0.88    7.63
   2  -3  16    3.29    9.48
  -2   3 -17  199.76   22.19
   2  -3  17  205.37   25.66
   2  -3  18  418.21   37.69
  -2   3 -18  400.25   31.29
   2  -3  19   15.86   13.54
  -2   3 -19   10.40   10.11
   2  -3  20  264.85   32.24
  -2   3 -20  239.15   25.24
  -2   3 -21  130.38   19.99
   2  -3  21  102.90   23.05
   2  -3  22   30.18   14.81
   2  -3  23  159.72   28.12
   2  -3  24  137.14   26.75
   2  -3  25   -0.89   14.74
  -2   2  27   12.38   17.60
  -2   2  26   49.58   21.45
  -2   2  25  159.89   33.61
  -2   2  24   19.69   15.57
  -2   2  23  299.59   43.02
  -2   2  22   31.09   19.84
  -2   2  21   27.19   16.23
  -2   2  20  244.71   35.81
  -2   2  19  311.77   39.80
  -2   2  18   74.74   21.32
  -2   2  17   14.89   15.23
  -2   2  16  269.44   33.62
  -2   2  15   -1.95   12.20
  -2   2  14  133.67   23.51
   2  -2 -14  154.23   22.77
  -2   2  13   68.74   17.41
   2  -2 -13   81.98   17.62
  -2   2  12   13.12   13.22
   2  -2 -12   13.56   10.86
   2  -2 -11  171.83   22.27
  -2   2  11  154.34   23.87
  -2   2  10  277.10   29.60
   2  -2 -10  294.77   28.35
   2  -2  -9  607.47   37.69
  -2   2   9  601.32   39.63
   2  -2  -8 1484.45   54.35
  -2   2   8 1556.11   58.79
  -2   2   7  137.58   20.40
   2  -2  -7  143.39   18.55
  -2   2   6    8.36   11.57
   2  -2  -6    2.08    7.56
   2  -2  -5   91.57   13.05
  -2   2   5  108.99   15.93
   2  -2  -4   65.56   10.72
  -2   2   4   74.71   12.99
  -2   2   3   15.12    8.09
   2  -2  -3    4.29    5.51
   2  -2  -3    3.96    6.03
   2  -2  -2   33.06    8.00
   2  -2  -2   37.10    7.90
  -2   2   2   29.55    8.22
  -2   2   2   18.30    6.87
   2  -2  -1  574.50   19.96
   2  -2  -1  543.10   26.03
  -2   2   1  542.56   27.04
  -2   2   1  571.30   21.48
   2  -2   0 1004.29   36.04
  -2   2   0  993.70   24.23
  -2   2   0  935.49   36.10
  -2   2  -1   11.18    8.13
  -2   2  -1    5.85    3.06
   2  -2   1    5.54    3.24
   2  -2   1   -1.34    7.74
   2  -2   2   32.52    8.46
  -2   2  -2   16.75    7.97
  -2   2  -3   17.33    7.55
   2  -2   3   48.92   10.23
  -2   2  -4  775.58   34.20
   2  -2   5 1169.27   20.33
  -2   2  -5 1174.64   20.65
   2  -2   6 1576.86   28.39
  -2   2  -6 1539.90   28.68
   2  -2   7 2321.95   39.69
  -2   2  -7 2265.72   40.24
  -2   2  -8   23.80    6.80
   2  -2   8   45.50    8.61
   2  -2   9  546.49   25.05
  -2   2  -9  574.21   25.43
   2  -2  10  660.87   30.01
  -2   2 -10  702.74   30.18
   2  -2  11   88.06   13.48
  -2   2 -11   87.82   12.76
  -2   2 -12  438.69   26.89
   2  -2  12  412.40   27.60
  -2   2 -13   73.92   13.02
   2  -2  13   73.26   14.04
  -2   2 -14   29.34    9.88
   2  -2  14   36.77   11.93
   2  -2  15  341.11   29.73
  -2   2 -15  333.47   26.54
   2  -2  16   -1.00    9.85
  -2   2 -16    6.29    9.20
  -2   2 -17  228.98   24.02
   2  -2  17  227.74   27.49
   2  -2  18  482.28   40.40
  -2   2 -18  478.97   34.02
  -2   2 -19   53.56   15.17
   2  -2  19   40.94   15.82
  -2   2 -19   87.63   17.68
   2  -2  20  446.04   42.15
  -2   2 -20  419.62   34.07
   2  -2  21  579.36   48.76
   2  -2  22    3.78   12.24
   2  -2  23   27.80   15.03
   2  -2  24  146.62   28.32
   2  -2  25   85.98   22.95
   2  -2  26   33.20   17.13
  -2   1  27   58.21   25.09
  -2   1  26    0.11   13.80
  -2   1  25  193.19   37.67
  -2   1  24  223.57   39.12
  -2   1  23   97.32   26.96
  -2   1  22   87.68   24.55
  -2   1  21    0.47   12.79
  -2   1  20  248.58   36.11
  -2   1  19  316.38   39.32
  -2   1  18   61.51   19.90
  -2   1  17  299.21   36.06
  -2   1  16  284.49   34.37
   2  -1 -15   34.24   14.35
  -2   1  15   15.14   13.15
  -2   1  14  309.24   33.83
   2  -1 -14  368.15   33.88
   2  -1 -13   40.09   13.46
  -2   1  13   26.37   13.46
  -2   1  12  282.53   30.31
   2  -1 -12  263.41   27.35
  -2   1  11   79.08   18.73
   2  -1 -11   76.40   16.45
  -2   1  10 1371.42   59.38
   2  -1 -10 1375.00   54.91
  -2   1   9   13.03   12.33
   2  -1  -9   -2.48   12.38
   2  -1  -8 1343.04   50.20
  -2   1   8 1421.48   55.54
   2  -1  -7  430.23   27.61
  -2   1   7  429.71   30.30
   2  -1  -6  194.77   18.86
  -2   1   6  196.67   19.97
  -2   1   5  367.17   25.23
   2  -1  -5  388.14   24.15
  -2   1   4  258.57   20.96
   2  -1  -4  280.31   19.44
   2  -1  -3 5060.67   72.16
  -2   1   3 5455.59   77.36
  -2   1   2  808.87   28.01
   2  -1  -2  778.86   26.75
   2  -1  -2  793.44   31.16
   2  -1  -1   53.35    9.08
  -2   1   1   55.53    7.44
   2  -1  -1   69.52    8.78
  -2   1   1   46.30    9.22
  -2   1   0 1810.32   45.22
   2  -1   0 1774.90   29.51
   2  -1   1  280.43   19.08
  -2   1  -1  260.85   19.30
  -2   1  -2 5638.65   80.99
   2  -1   2 5695.74   78.85
  -2   1  -3  561.57   26.26
   2  -1   3  565.79   24.71
  -2   1  -4 1637.03   45.05
   2  -1   4 1707.07   43.68
  -2   1  -5   72.65   12.61
  -2   1  -5   54.48    6.04
   2  -1   5   67.42    6.13
  -2   1  -6   34.16    6.11
   2  -1   6   31.72    5.84
  -2   1  -6   50.75   12.46
  -2   1  -7 1429.41   31.72
  -2   1  -7 1483.80   35.49
   2  -1   7 1484.05   34.76
  -2   1  -8   22.42    8.81
   2  -1   8   -0.14    6.00
   2  -1   9  350.48   21.55
  -2   1  -9  361.12   21.35
  -2   1 -10  175.76   17.36
   2  -1  10  179.26   17.58
  -2   1 -11   24.53   10.84
   2  -1  11    2.93    9.15
   2  -1  12  207.62   21.01
  -2   1 -12  222.10   20.32
   2  -1  13  274.45   25.43
  -2   1 -13  286.69   24.03
   2  -1  14    1.32    8.79
  -2   1 -14   -9.25   10.90
  -2   1 -14   10.24    9.62
  -2   1 -15  691.48   38.33
  -2   1 -15  610.09   38.58
   2  -1  15  606.38   39.98
  -2   1 -16  414.89   31.90
  -2   1 -16  333.91   30.31
   2  -1  16  375.42   33.03
  -2   1 -17    8.22   11.88
   2  -1  17   11.29   10.81
  -2   1 -18  143.10   21.80
   2  -1  18  173.62   25.91
  -2   1 -19    8.00   11.55
   2  -1  19   -0.65   10.89
   2  -1  20   30.07   13.97
   2  -1  21  168.17   28.07
   2  -1  22   13.75   13.53
   2  -1  23   55.16   20.47
   2  -1  24  270.52   38.41
   2  -1  25   97.74   24.83
   2  -1  26   16.34   13.64
   2  -1  27  141.43   31.00
  -2   1 -29  105.18   26.41
  -2   0  28  156.09   36.70
  -2   0  27  125.71   32.01
  -2   0  26   31.90   19.58
  -2   0  25  248.85   42.28
  -2   0  24  475.45   54.73
  -2   0  23   17.70   19.08
  -2   0  22   92.37   25.51
  -2   0  21   25.70   17.46
  -2   0  20   -6.07   13.78
  -2   0  19    5.21   12.66
  -2   0  18   66.12   20.83
  -2   0  17  133.04   26.04
  -2   0  16 1123.09   65.77
   2   0 -15  194.89   25.54
  -2   0  15  217.47   30.09
  -2   0  14  296.34   32.96
   2   0 -14  274.87   28.50
   2   0 -13  599.45   40.21
  -2   0  13  609.37   44.12
   2   0 -12   35.28   13.46
  -2   0  12   26.32   13.67
   2   0 -11  205.40   22.86
  -2   0  11  174.75   23.23
   2   0 -10  553.79   35.58
  -2   0  10  525.48   36.79
   2   0  -9  720.83   38.46
  -2   0   9  685.59   40.51
   2   0  -8 1843.27   57.99
  -2   0   8 1926.54   62.06
   2   0  -7  431.08   27.17
  -2   0   7  427.62   29.16
   2   0  -6  131.59   14.44
  -2   0   6  146.80   16.87
  -2   0   5   33.69   10.65
   2   0  -5   18.41    6.80
   2   0  -4  382.85   20.82
  -2   0   4  422.45   22.94
  -2   0   3  462.63   21.65
   2   0  -3  436.64   20.62
  -2   0   2  130.92   11.13
   2   0  -2  160.92   12.01
   2   0  -1  250.31   17.76
  -2   0   1  220.09   12.76
   2   0   0  154.11   12.71
  -2   0   0  143.55    9.64
  -2   0  -1  378.48   19.96
  -2   0  -1  369.54   13.29
   2   0   1  298.69   11.83
   2   0   1  263.58   17.03
   2   0   1  372.79   13.07
  -2   0  -2 1121.57   22.36
  -2   0  -2 1274.18   37.19
   2   0   2 1125.03   21.28
   2   0   2 1236.13   35.31
   2   0   3 2136.40   44.46
   2   0   3 2111.11   28.44
  -2   0  -3 2075.42   30.54
  -2   0  -3 2203.95   48.76
   2   0   4   53.34    6.86
  -2   0  -4   53.01    6.41
  -2   0  -4   35.31    8.55
  -2   0  -5   48.52    9.78
   2   0   5   38.64    6.24
  -2   0  -5   47.43    6.84
   2   0   6    2.85    4.55
  -2   0  -6    7.78    5.09
  -2   0  -7 1631.93   38.68
   2   0   7 1609.06   38.16
   2   0   8  174.65   14.66
  -2   0  -8  178.51   16.16
   2   0   9 1804.50   49.25
  -2   0  -9 1870.50   50.63
   2   0  10  222.51   21.91
  -2   0 -10  204.16   20.50
  -2   0 -11   95.75   15.82
   2   0  11  126.36   17.15
   2   0  12  218.21   22.57
  -2   0 -12  227.15   22.63
   2   0  13  219.17   23.99
  -2   0 -13  214.89   23.99
  -2   0 -14  202.32   23.26
   2   0  14  244.14   25.67
   2   0  15 1657.54   66.28
  -2   0 -15 1510.78   62.68
  -2   0 -16  908.16   50.83
   2   0  16  892.01   51.32
  -2   0 -17  165.58   24.81
   2   0  17  133.10   22.65
  -2   0 -18   87.28   18.73
   2   0  18   61.03   17.25
   2   0  19  -14.84   16.27
   2   0  20    4.42   13.14
   2   0  21   57.13   18.54
   2   0  22   22.61   15.49
   2   0  23  265.14   37.40
   2   0  24  453.83   48.91
   2   0  25   39.03   19.38
   2   0  26  173.73   33.67
   2   0  27  225.86   38.82
   2   0  28   96.89   27.69
  -2   0 -29   94.43   25.09
  -2  -1  28   40.79   20.87
  -2  -1  27  140.40   35.24
  -2  -1  26  -24.20   20.61
  -2  -1  25  162.23   35.55
  -2  -1  24  649.37   64.66
  -2  -1  23  106.83   29.31
  -2  -1  22   65.90   21.51
  -2  -1  21  139.55   29.25
  -2  -1  20   34.25   17.42
  -2  -1  19   16.06   14.71
  -2  -1  18   65.20   19.82
  -2  -1  17   34.02   17.05
  -2  -1  16  973.02   60.69
   2   1 -16  995.85   56.16
  -2  -1  15  706.41   51.15
   2   1 -15  725.31   46.97
   2   1 -14   78.05   17.53
  -2  -1  14   91.11   20.20
   2   1 -13  253.85   27.65
  -2  -1  13  246.66   29.34
   2   1 -12  225.90   24.85
  -2  -1  12  178.99   24.59
  -2  -1  11  133.79   21.73
   2   1 -11  134.78   18.90
  -2  -1  10  415.11   32.48
   2   1 -10  356.58   29.32
  -2  -1   9  387.78   30.27
   2   1  -9  401.22   28.71
   2   1  -8  141.88   17.24
  -2  -1   8  123.84   17.95
   2   1  -7 1070.06   41.48
  -2  -1   7 1116.11   43.37
   2   1  -6  977.44   37.57
  -2  -1   6 1021.35   38.64
  -2  -1   5    9.80    7.02
   2   1  -5   14.84    6.29
   2   1  -4 1107.45   35.90
  -2  -1   4 1101.56   35.78
  -2  -1   3  674.72   26.92
   2   1  -3  672.00   26.90
  -2  -1   2 2046.97   43.78
   2   1  -2 2468.46   48.33
   2   1  -1  176.15   12.90
   2   1  -1  223.53   14.54
   2   1   0   14.78    5.78
  -2  -1   0    8.00    4.76
   2   1   0   12.09    5.50
  -2  -1  -1 1204.23   31.93
   2   1   1 1152.26   30.74
   2   1   2 1692.14   33.44
   2   1   2 1718.70   37.93
  -2  -1  -2 1670.46   33.97
  -2  -1  -2 1747.14   39.33
   2   1   3  764.81   22.65
  -2  -1  -3  824.06   28.26
  -2  -1  -3  750.05   23.59
   2   1   3  776.00   26.02
   2   1   4 1373.16   32.30
   2   1   4 1483.56   32.29
  -2  -1  -4 1413.41   33.22
  -2  -1  -4 1471.18   37.47
  -2  -1  -5  212.33   13.57
   2   1   5  229.28   14.63
   2   1   6  276.06   16.86
  -2  -1  -6  260.89   17.26
  -2  -1  -6  266.83   16.20
  -2  -1  -7 2479.61   54.86
  -2  -1  -7 2479.82   51.69
   2   1   7 2496.78   51.77
   2   1   7 2385.09   47.55
   2   1   8   31.59   10.52
  -2  -1  -8   30.97   10.77
   2   1   9  674.11   31.46
  -2  -1  -9  722.97   33.22
   2   1  10 1053.08   42.19
  -2  -1 -10 1122.38   43.75
  -2  -1 -11   94.09   16.54
   2   1  11   61.43   12.61
   2   1  12  108.96   17.07
  -2  -1 -12   93.50   17.24
  -2  -1 -13  231.23   25.05
   2   1  13  249.64   25.01
  -2  -1 -14  152.95   21.73
   2   1  14  147.35   21.70
   2   1  15  908.28   50.79
  -2  -1 -15  855.04   49.28
  -2  -1 -16  762.22   48.80
   2   1  16  767.31   48.52
  -2  -1 -17  176.42   26.59
   2   1  17  162.67   25.99
   2   1  18  319.20   34.68
   2   1  19   20.62   13.26
   2   1  20   36.85   15.44
   2   1  21  162.67   28.62
   2   1  22   32.91   16.45
   2   1  23  344.21   42.44
   2   1  24  557.37   54.68
   2   1  25   21.56   17.03
   2   1  26  199.82   35.44
   2   1  27  149.59   32.30
  -2  -1 -28   65.42   21.92
   2   1  28   22.24   18.84
  -2  -1 -29   34.79   17.63
   2   1  29   35.44   19.16
  -2  -2  28   32.80   22.39
  -2  -2  27   17.81   16.43
  -2  -2  26  -10.45   19.56
  -2  -2  25   85.95   26.33
  -2  -2  24  277.28   43.38
  -2  -2  23   22.61   17.25
  -2  -2  22  238.17   39.04
  -2  -2  21  160.68   31.92
  -2  -2  20   11.68   13.96
  -2  -2  19  433.18   45.77
  -2  -2  18  184.91   31.07
  -2  -2  17   67.41   20.31
   2   2 -16  254.17   30.52
  -2  -2  16  219.36   30.51
   2   2 -15  790.86   49.66
  -2  -2  15  737.66   51.19
  -2  -2  14   11.96   10.87
   2   2 -14   22.18   12.25
  -2  -2  13   43.89   14.56
   2   2 -13   59.65   15.19
   2   2 -12  380.86   32.12
  -2  -2  12  391.84   33.39
   2   2 -11   20.62    9.31
  -2  -2  11   21.10   10.98
  -2  -2  10  158.23   21.81
   2   2 -10  144.74   19.35
  -2  -2   9 1874.85   62.09
   2   2  -9 1814.02   61.11
   2   2  -8   92.74   14.53
  -2  -2   8  100.90   16.37
  -2  -2   7 1049.69   41.90
   2   2  -7 1144.25   44.51
   2   2  -6  501.60   28.51
  -2  -2   6  471.52   27.13
  -2  -2   5  481.97   26.55
   2   2  -5  480.85   26.80
  -2  -2   4 2281.32   53.94
   2   2  -4 2337.36   55.97
   2   2  -3 1688.63   46.14
  -2  -2   3 1659.16   45.11
   2   2  -2    3.80    6.83
   2   2  -2    8.14    6.45
  -2  -2   2   13.69    8.60
   2   2  -1 3705.55   60.81
  -2  -2   1 3530.87   60.93
   2   2  -1 3587.40   60.57
  -2  -2   0   53.23    9.11
   2   2   0   34.90    7.96
  -2  -2  -1 1639.05   40.07
   2   2   1 1703.77   40.10
  -2  -2  -2 1127.88   32.93
   2   2   2 1177.08   33.17
   2   2   2 1123.08   27.99
   2   2   3   93.19    9.35
  -2  -2  -3   79.31    8.54
   2   2   3   73.54   10.27
  -2  -2  -3   77.32   10.39
  -2  -2  -4  184.26   12.94
   2   2   4  152.68   10.18
  -2  -2  -4  162.80   14.06
   2   2   4  190.71   14.40
  -2  -2  -5  481.32   20.41
  -2  -2  -5  495.59   23.31
   2   2   5  489.62   23.27
   2   2   6  439.46   22.97
  -2  -2  -6  359.36   18.14
  -2  -2  -6  404.92   21.55
   2   2   7  198.45   18.03
  -2  -2  -7  218.87   17.43
  -2  -2  -7  182.40   14.41
  -2  -2  -8  769.55   30.61
   2   2   8  715.44   33.15
  -2  -2  -8  749.74   33.08
   2   2   9   27.96   13.58
  -2  -2  -9    3.69   11.27
  -2  -2 -10  472.40   30.91
   2   2  10  472.38   30.14
  -2  -2 -11  148.05   20.14
   2   2  11  155.14   20.19
  -2  -2 -12  257.57   25.08
   2   2  12  260.25   24.66
  -2  -2 -13   51.96   14.64
   2   2  13   42.31   11.95
  -2  -2 -14  116.66   20.24
   2   2  14  100.89   18.01
   2   2  15    4.00   12.11
  -2  -2 -15   14.17   11.74
   2   2  16  381.61   35.47
  -2  -2 -16  388.30   35.73
  -2  -2 -17   31.68   15.53
   2   2  17   42.11   17.23
   2   2  18  338.94   36.72
   2   2  19   29.25   15.79
   2   2  20   11.24   13.13
   2   2  21   54.13   19.86
   2   2  22  283.47   37.73
   2   2  23   -1.39   14.63
   2   2  24  480.24   51.70
   2   2  25  169.57   33.03
   2   2  26   39.71   19.73
  -2  -2 -27  112.47   26.06
   2   2  27   37.83   19.28
   2   2  28   24.84   17.12
   2   2  29   21.54   18.52
  -2  -3  28  -23.64   21.17
  -2  -3  27  130.64   33.31
  -2  -3  26   37.93   20.91
  -2  -3  25  265.81   44.18
  -2  -3  24  242.02   41.09
  -2  -3  23   26.23   17.45
  -2  -3  22  484.62   53.91
  -2  -3  21  330.13   42.96
  -2  -3  20   47.00   20.03
  -2  -3  19  223.05   34.69
  -2  -3  18  449.40   45.65
  -2  -3  17   78.30   21.04
   2   3 -16  341.39   35.44
  -2  -3  16  304.91   35.03
   2   3 -15  451.76   38.83
  -2  -3  15  408.23   38.86
   2   3 -14  233.04   27.86
  -2  -3  14  236.64   29.20
   2   3 -13  352.93   32.69
  -2  -3  13  348.21   33.56
   2   3 -12    1.91    9.52
  -2  -3  12    2.05    9.93
   2   3 -11   47.51   12.93
  -2  -3  11   57.42   15.15
  -2  -3  10  229.57   24.83
   2   3 -10  261.00   25.60
  -2  -3   9   66.42   14.67
   2   3  -9   66.24   14.88
   2   3  -8  549.03   34.44
  -2  -3   8  512.92   32.62
   2   3  -7 2414.59   67.72
  -2  -3   7 2437.86   66.05
  -2  -3   6 1936.26   57.06
   2   3  -6 2005.63   59.92
   2   3  -5    1.08    6.70
  -2  -3   5    8.11    7.87
   2   3  -4  148.20   15.98
  -2  -3   4  167.70   16.89
   2   3  -4  157.62   16.79
   2   3  -3  315.61   21.90
   2   3  -3  306.61   21.66
  -2  -3   2   21.43    7.24
   2   3  -2   18.05    8.20
   2   3  -2   21.37    7.47
  -2  -3   1   64.18   10.53
   2   3  -1   47.65    9.20
   2   3   0  108.13   13.17
  -2  -3   0  108.21   12.92
  -2  -3  -1 1255.62   39.71
   2   3   1 1259.83   38.44
  -2  -3  -2  651.43   28.59
   2   3   2  674.23   28.89
  -2  -3  -3   91.93   12.54
   2   3   3   77.35   11.11
   2   3   3   67.14    6.90
   2   3   4  673.96   28.27
  -2  -3  -4  679.49   30.58
  -2  -3  -4  640.93   19.89
  -2  -3  -5  412.16   16.94
  -2  -3  -5  417.10   24.47
   2   3   5  405.88   23.74
   2   3   6  156.55   17.52
  -2  -3  -6  151.31   11.69
  -2  -3  -6  146.69   16.18
   2   3   7  719.68   33.94
  -2  -3  -7  696.58   32.35
  -2  -3  -8 1297.27   45.21
   2   3   8 1289.97   46.59
   2   3   9   -1.97   14.42
  -2  -3  -9   29.06   13.29
  -2  -3  -9   42.70   11.73
  -2  -3 -10  402.35   24.41
   2   3  10  366.95   29.09
  -2  -3 -10  340.33   27.66
  -2  -3 -11  623.37   36.91
   2   3  11  669.46   37.74
  -2  -3 -12   40.79   13.77
   2   3  12   33.61   13.25
  -2  -3 -13  169.47   23.73
   2   3  13  143.00   21.53
   2   3  14   20.61   11.80
  -2  -3 -14   40.92   14.70
   2   3  15   22.50   12.63
  -2  -3 -15   41.02   15.01
   2   3  16   10.84   13.50
  -2  -3 -16   42.90   16.46
   2   3  17   18.50   12.79
   2   3  18   99.09   22.79
   2   3  19  174.08   28.78
   2   3  20  156.89   27.88
   2   3  21   27.76   17.39
   2   3  22   80.74   23.55
   2   3  23   36.32   17.26
   2   3  24   62.50   21.19
   2   3  25   67.07   23.48
   2   3  26    5.94   14.84
  -2  -3 -26   31.84   16.49
   2   3  27  -33.99   22.86
   2   3  28  -28.15   23.00
   2   3  29   -8.58   16.04
  -2  -4  28    6.28   16.68
  -2  -4  27  157.70   37.14
  -2  -4  26   29.70   18.34
  -2  -4  25   56.46   23.47
  -2  -4  24  124.76   31.34
  -2  -4  23   23.40   18.76
  -2  -4  22   39.14   19.48
  -2  -4  21  286.25   41.12
  -2  -4  20  105.97   26.12
  -2  -4  19    6.99   13.60
  -2  -4  18  210.03   31.98
  -2  -4  17   25.97   15.12
  -2  -4  16  370.47   39.46
  -2  -4  15  170.94   26.44
   2   4 -15  183.84   26.60
  -2  -4  14   93.98   19.35
   2   4 -14  106.44   19.90
  -2  -4  13  585.38   42.66
   2   4 -13  653.71   45.19
  -2  -4  12 1243.69   59.10
   2   4 -12 1333.98   61.38
   2   4 -11    3.75    8.83
  -2  -4  11    0.20    9.34
   2   4 -10 1046.75   51.44
  -2  -4  10  991.17   49.15
   2   4  -9  235.37   24.29
  -2  -4   9  231.46   24.13
   2   4  -8  517.67   35.12
  -2  -4   8  508.59   33.51
  -2  -4   7 3138.52   78.06
   2   4  -7 3186.55   81.39
  -2  -4   6 1012.49   44.53
   2   4  -6  974.62   44.34
   2   4  -6  893.20   43.34
   2   4  -5 1010.07   43.89
   2   4  -5  927.47   42.21
   2   4  -4 1408.99   49.81
   2   4  -4 1371.09   49.08
  -2  -4   3  375.47   25.56
   2   4  -3  356.69   25.07
   2   4  -3  382.71   25.67
   2   4  -2  121.13   14.74
  -2  -4   2  138.53   16.40
  -2  -4   1  359.80   24.72
   2   4  -1  364.03   24.14
  -2  -4   0  325.91   23.48
   2   4   0  346.84   23.91
   2   4   1  300.21   22.47
  -2  -4  -1  256.79   20.62
   2   4   2 1129.75   40.89
  -2  -4  -2 1109.90   40.76
  -2  -4  -3  213.46   19.46
   2   4   3  176.57   18.09
  -2  -4  -4  297.53   22.96
   2   4   4  340.63   23.04
   2   4   5  706.87   33.32
  -2  -4  -5  679.32   34.84
  -2  -4  -6  313.25   13.14
  -2  -4  -6  346.40   26.28
  -2  -4  -7  936.92   24.48
  -2  -4  -7  972.52   42.19
  -2  -4  -8 1358.23   31.93
   2   4   8 1529.39   54.23
  -2  -4  -8 1523.95   52.73
  -2  -4  -9   18.37    5.65
   2   4   9   25.84   13.71
   2   4  10 1396.03   54.89
  -2  -4 -10 1253.41   34.54
  -2  -4 -10 1444.27   54.15
   2   4  11  458.12   33.17
   2   4  11  440.50   33.26
  -2  -4 -11  450.97   23.24
  -2  -4 -11  443.89   32.28
  -2  -4 -12   49.77   14.90
  -2  -4 -12   56.88   11.95
   2   4  12   30.49   13.57
   2   4  13  154.69   22.45
  -2  -4 -13  182.84   23.78
   2   4  14  163.96   24.31
  -2  -4 -14  169.42   24.96
   2   4  15  205.28   28.65
   2   4  16  206.01   28.22
   2   4  17   44.46   14.89
   2   4  18  184.13   28.89
   2   4  19  393.30   42.01
   2   4  20   92.82   24.16
   2   4  21   -2.95   13.09
   2   4  22    6.99   13.69
  -2  -4 -23   80.12   21.54
   2   4  23   28.01   16.35
   2   4  24   32.56   16.66
  -2  -4 -24   81.45   21.26
   2   4  25   82.00   24.95
   2   4  26   -2.57   14.81
   2   4  27   48.37   21.60
   2   4  28   97.90   28.92
  -2  -5  28   14.52   16.50
  -2  -5  27  139.69   35.34
  -2  -5  26  138.75   33.06
  -2  -5  25    3.94   15.55
  -2  -5  24   45.49   20.84
  -2  -5  23  133.08   30.81
  -2  -5  22  103.65   28.09
  -2  -5  21   58.30   21.77
  -2  -5  20  205.75   34.30
  -2  -5  19    9.36   13.50
  -2  -5  18   54.80   18.94
  -2  -5  17  123.32   25.60
  -2  -5  16  194.84   29.27
  -2  -5  15    8.03   11.95
   2   5 -15    0.80   10.30
  -2  -5  14    3.14   11.00
   2   5 -14    3.01    9.69
   2   5 -13   39.15   14.96
  -2  -5  13   36.23   14.76
   2   5 -12 1050.52   55.74
  -2  -5  12  987.32   53.78
  -2  -5  11  898.46   49.71
   2   5 -11  928.20   51.55
  -2  -5  10    4.96    8.61
   2   5 -10    6.58    8.42
   2   5  -9  253.34   26.84
  -2  -5   9  269.71   27.15
   2   5  -9  262.01   26.74
  -2  -5   8  278.00   27.06
   2   5  -8  292.31   27.85
   2   5  -8  295.44   27.55
   2   5  -7  152.04   19.99
   2   5  -7  139.62   19.47
   2   5  -6  406.42   30.69
   2   5  -6  417.61   31.38
   2   5  -5    1.85   10.33
   2   5  -5    1.12    8.96
   2   5  -4  631.15   36.15
   2   5  -4  659.95   36.59
  -2  -5   3 1543.72   56.19
   2   5  -3 1511.21   53.10
   2   5  -3 1477.05   53.26
   2   5  -2  199.68   20.08
  -2  -5   2  197.20   21.27
   2   5  -1 1172.34   45.92
  -2  -5   1 1165.43   47.76
  -2  -5   0    0.32    8.96
   2   5   0   13.46   10.59
  -2  -5  -1  311.04   24.79
   2   5   1  277.21   23.42
  -2  -5  -2 1025.32   43.56
   2   5   2  973.70   41.68
   2   5   3 2401.64   63.37
  -2  -5  -3 2502.58   68.21
   2   5   4   86.35   16.95
  -2  -5  -4   77.96   16.14
   2   5   5 1298.76   47.33
  -2  -5  -5 1272.78   51.88
   2   5   6  247.71   24.49
  -2  -5  -6  262.24   24.63
   2   5   7    3.03   13.89
  -2  -5  -7    6.18    9.53
   2   5   8  336.01   28.96
  -2  -5  -8  301.79   26.58
   2   5   9   23.29   13.18
  -2  -5  -9   12.54    3.89
  -2  -5  -9   11.90   10.96
   2   5  10 1019.28   49.59
  -2  -5 -10 1101.98   50.37
   2   5  11 1499.99   61.46
  -2  -5 -11 1371.07   57.57
  -2  -5 -12  143.21   12.85
   2   5  12  159.30   22.52
   2   5  12  206.71   25.29
  -2  -5 -12  181.97   24.42
  -2  -5 -13  958.01   52.27
  -2  -5 -13  810.91   31.75
   2   5  13  949.37   51.56
   2   5  14 1338.02   63.79
  -2  -5 -14 1321.11   44.19
  -2  -5 -15   24.20   11.80
   2   5  15   11.63   16.25
   2   5  16  476.72   42.74
  -2  -5 -16  562.66   34.35
  -2  -5 -17  488.48   34.24
   2   5  17  329.33   38.00
  -2  -5 -18   71.88   18.74
   2   5  18  -13.53   18.92
  -2  -5 -19  595.10   40.93
   2   5  19  587.91   51.10
   2   5  20  293.65   38.44
  -2  -5 -20  424.72   36.67
   2   5  21   19.46   16.28
  -2  -5 -21   64.14   18.85
  -2  -5 -22  273.93   31.48
   2   5  22  221.80   36.98
   2   5  23   92.50   27.34
   2   5  24   53.74   22.84
   2   5  25  112.33   29.52
   2   5  26   46.41   21.01
   2   5  27  116.91   29.58
  -2  -6  27   29.34   20.52
  -2  -6  26  214.33   40.25
  -2  -6  25    6.36   15.71
  -2  -6  24   94.36   26.93
  -2  -6  23   69.61   23.13
  -2  -6  22   54.61   20.46
  -2  -6  21   25.86   18.31
  -2  -6  20  312.12   40.61
  -2  -6  19   18.09   14.18
  -2  -6  18   80.02   21.72
  -2  -6  17    8.01   13.08
  -2  -6  16  255.25   33.85
  -2  -6  15   12.80   13.87
  -2  -6  14   18.33   13.72
   2   6 -14    7.05   10.21
  -2  -6  13   11.07   12.93
   2   6 -13    7.06    9.50
   2   6 -12  307.29   33.09
   2   6 -12  321.39   32.46
  -2  -6  12  322.93   33.33
   2   6 -11  735.31   49.70
   2   6 -11  825.79   49.86
  -2  -6  11  830.18   49.52
   2   6 -10   93.74   19.32
   2   6 -10  101.73   18.62
   2   6  -9  173.11   23.98
   2   6  -9  176.37   23.26
   2   6  -8   30.43   12.63
   2   6  -8   34.67   10.90
   2   6  -7   -1.97    7.38
   2   6  -7    6.99    9.36
   2   6  -6   13.52   11.12
   2   6  -6    5.86    9.19
   2   6  -5  398.36   31.08
   2   6  -5  424.09   31.99
   2   6  -4   47.22   11.76
   2   6  -4   49.51   12.96
  -2  -6   4   55.41   13.21
  -2  -6   3  379.77   30.70
   2   6  -3  382.19   29.34
  -2  -6   2   14.89   10.63
   2   6  -2    9.33   12.63
   2   6  -1  376.19   30.14
  -2  -6   1  366.08   29.99
  -2  -6   0  627.09   38.02
   2   6   0  688.47   38.39
  -2  -6  -1   -2.48   10.25
   2   6   1  -10.19   16.44
  -2  -6  -2  277.47   25.78
   2   6   2  259.00   24.22
   2   6   3 1167.20   47.59
  -2  -6  -3 1202.45   51.83
  -2  -6  -4  168.02   21.86
   2   6   4  148.76   20.91
   2   6   5 2284.68   65.76
  -2  -6  -5 2291.68   73.98
   2   6   6  518.04   35.30
  -2  -6  -6  569.96   37.70
   2   6   7   16.47   13.79
  -2  -6  -7   14.38   10.01
   2   6   8    6.37   11.57
  -2  -6  -8    0.14    9.19
   2   6   9   -1.97   11.25
  -2  -6  -9   -0.06    9.05
  -2  -6 -10  153.56   21.83
   2   6  10  143.69   21.71
   2   6  11  546.22   39.50
  -2  -6 -11  519.48   38.21
   2   6  12   76.75   18.14
  -2  -6 -12   63.82    7.21
   2   6  13  516.47   40.23
  -2  -6 -13  374.96   18.62
   2   6  14  490.47   41.22
  -2  -6 -14  362.95   19.92
  -2  -6 -15   88.29   11.66
   2   6  15  141.06   25.84
  -2  -6 -16   78.63   12.42
   2   6  16   86.19   22.25
  -2  -6 -17   14.94    9.26
   2   6  17    9.43   13.56
  -2  -6 -18   27.90   10.76
   2   6  18    3.39   14.24
   2   6  19   34.28   18.07
  -2  -6 -19   49.47   13.39
  -2  -6 -20  285.70   27.27
   2   6  20  207.47   33.89
   2   6  21  -16.25   17.39
   2   6  22  256.64   39.05
   2   6  23   63.10   24.37
   2   6  24   42.96   22.13
   2   6  25  115.91   28.52
   2   6  26  133.44   32.17
  -2  -7  26  306.54   47.24
  -2  -7  25   45.53   23.53
  -2  -7  24   98.42   27.88
  -2  -7  23   30.37   16.40
  -2  -7  22    4.44   16.31
  -2  -7  21  136.96   30.42
  -2  -7  20  530.65   53.20
  -2  -7  19  126.56   30.33
  -2  -7  18  715.97   58.51
   2   7 -18  661.16   56.14
   2   7 -17  318.23   39.81
  -2  -7  17  306.65   38.27
  -2  -7  16    9.22   13.50
   2   7 -16    8.69   14.56
   2   7 -15  122.22   24.95
  -2  -7  15  105.66   22.76
  -2  -7  14  184.10   28.27
   2   7 -14  166.78   27.61
   2   7 -13    2.15   12.39
   2   7 -13   10.71    9.12
   2   7 -12  400.45   39.18
   2   7 -12  326.81   33.53
   2   7 -11  694.76   49.46
   2   7 -11  775.73   49.91
   2   7 -10   91.74   19.62
   2   7 -10   83.07   18.17
   2   7  -9  254.49   28.74
   2   7  -9  220.28   26.53
   2   7  -8    3.33    8.44
   2   7  -8    6.50    8.35
   2   7  -7  109.98   19.22
   2   7  -7   82.40   17.11
   2   7  -6    6.39    8.38
   2   7  -6    1.17   12.01
   2   7  -5  320.00   29.89
   2   7  -5  308.27   28.94
  -2  -7   4   11.82    9.28
   2   7  -4   28.51   12.07
   2   7  -4   44.31   13.82
  -2  -7   3 1262.10   59.49
   2   7  -3 1267.36   54.96
   2   7  -2  142.42   20.46
  -2  -7   2  122.93   19.13
  -2  -7   1   97.16   18.06
   2   7  -1  102.82   19.16
  -2  -7   0    2.80    8.97
   2   7   0   -6.68   15.56
  -2  -7  -1  266.22   26.86
   2   7   1  228.14   24.30
  -2  -7  -2   18.81   10.76
   2   7   2    6.63   11.42
   2   7   3   48.80   15.64
  -2  -7  -3   56.97   14.73
   2   7   4   15.20   12.90
   2   7   4    3.38    2.64
  -2  -7  -4   10.63   10.97
   2   7   5  584.22   36.23
  -2  -7  -5  622.07   41.63
  -2  -7  -6   96.09   18.30
   2   7   6  113.02   19.93
   2   7   7  322.80   29.62
  -2  -7  -7  363.91   33.24
  -2  -7  -8    8.24    9.21
   2   7   8   18.26   12.32
   2   7   9   11.48   13.54
  -2  -7  -9   -6.18   11.62
   2   7  10   48.94   15.80
  -2  -7 -10   50.94   15.27
   2   7  11   72.78   18.60
   2   7  12  367.93   35.71
   2   7  13   24.94   17.20
   2   7  13    6.57   14.75
   2   7  14  241.36   31.41
   2   7  15   43.69   18.26
  -2  -7 -15   16.65    4.46
  -2  -7 -16   69.00    8.96
   2   7  16   62.84   21.26
  -2  -7 -17   -8.82    6.57
   2   7  17    9.71   13.16
  -2  -7 -18   -9.97    8.45
   2   7  18   14.47   14.65
   2   7  19  129.52   28.40
   2   7  20  251.84   38.41
   2   7  21  -15.08   20.41
   2   7  22  291.30   42.21
   2   7  23   57.03   22.30
   2   7  24  -10.60   17.05
   2   7  25   17.97   18.87
   2   8 -26  148.79   29.14
  -2  -8  25  168.53   36.53
   2   8 -25  108.37   26.20
   2   8 -24   12.00   13.18
  -2  -8  24   33.26   19.71
  -2  -8  23   83.26   26.52
   2   8 -23  116.39   26.26
   2   8 -22    4.18    9.22
  -2  -8  22   13.10   17.11
   2   8 -21  134.52   28.56
   2   8 -20  571.58   53.84
   2   8 -19  253.52   37.16
   2   8 -18  233.39   35.99
   2   8 -17  767.09   60.13
   2   8 -16  241.94   34.71
   2   8 -15   74.55   21.08
   2   8 -14  235.61   32.15
   2   8 -13  363.13   39.64
   2   8 -12  356.46   38.26
   2   8 -11  728.26   52.41
   2   8 -11  769.50   52.30
   2   8 -10   40.01   14.37
   2   8 -10   39.92   17.25
   2   8  -9  765.67   50.84
   2   8  -9  817.80   52.32
   2   8  -8  578.08   43.64
   2   8  -8  588.84   44.16
   2   8  -7  219.68   27.48
   2   8  -7  174.98   24.07
   2   8  -6  550.98   41.58
   2   8  -6  535.34   39.70
   2   8  -5  585.24   42.14
  -2  -8   5  651.20   47.13
   2   8  -5  627.89   42.03
   2   8  -4  103.65   18.93
   2   8  -4   98.06   19.04
  -2  -8   4   86.48   18.71
  -2  -8   3 2178.43   82.94
   2   8  -3 2083.86   73.33
  -2  -8   2 1300.85   63.08
   2   8  -2 1223.71   57.44
  -2  -8   1   38.39   13.58
   2   8  -1   32.10   11.48
  -2  -8   0    7.21    8.27
   2   8   0   11.63   10.79
  -2  -8  -1   42.05   12.85
   2   8   1   37.80   14.03
  -2  -8  -2   16.22   10.16
   2   8   2   22.86   11.56
   2   8   3   52.28   14.25
  -2  -8  -3   56.56   15.48
   2   8   4   -0.04    2.63
   2   8   4   23.34   14.29
  -2  -8  -4    8.59   10.50
   2   8   5  950.12   48.41
  -2  -8  -5  943.21   53.77
  -2  -8  -6  806.47   50.64
   2   8   6  796.46   45.53
  -2  -8  -7   -2.70    9.96
   2   8   7    1.36   12.49
   2   8   8   86.57   20.22
   2   8   9  290.16   30.96
   2   8  10  112.03   22.28
   2   8  11   -5.45   15.30
   2   8  12  915.91   56.31
   2   8  13   15.41   15.13
   2   8  14  290.37   34.28
   2   8  15   38.16   19.40
   2   8  16   11.28   16.31
   2   8  17    7.09   16.29
   2   8  18   33.76   18.06
   2   8  19   37.84   18.29
   2   8  20  344.52   44.74
   2   8  21  -19.25   20.24
   2   8  22  181.90   35.08
   2   8  23   98.29   28.15
   2   8  24    1.47   15.33
   2   9 -25   49.91   16.42
   2   9 -24   -1.37    9.30
   2   9 -23   89.05   21.56
   2   9 -22   17.04   13.76
   2   9 -21   12.23   12.91
   2   9 -20  159.57   30.10
   2   9 -19  104.02   24.47
   2   9 -18   38.47   15.58
   2   9 -17  356.00   41.88
   2   9 -16   95.28   23.82
   2   9 -15   51.02   18.46
   2   9 -14  254.45   34.69
   2   9 -13   68.37   20.61
   2   9 -12  134.51   24.91
   2   9 -11  636.89   50.05
   2   9 -10   71.37   18.11
   2   9  -9  292.99   33.49
   2   9  -8  542.83   44.83
   2   9  -8  624.57   46.38
   2   9  -7  525.58   42.09
   2   9  -7  566.40   45.85
   2   9  -6  153.88   24.36
   2   9  -6  172.37   25.62
   2   9  -5  617.65   46.06
   2   9  -5  623.65   44.46
  -2  -9   5  658.67   50.52
  -2  -9   4    7.67    9.68
   2   9  -4   24.20   15.50
   2   9  -4    7.67    8.49
  -2  -9   3  792.04   53.83
   2   9  -3  777.12   48.50
  -2  -9   2 2102.34   85.21
   2   9  -2 1947.80   75.64
  -2  -9   1   46.83   16.10
   2   9  -1   47.32   15.59
  -2  -9   0  824.45   53.04
   2   9   0  864.17   49.76
  -2  -9  -1  497.91   41.97
   2   9   1  536.39   38.78
  -2  -9  -2  231.55   29.01
   2   9   2  231.00   27.50
   2   9   3  637.43   24.65
  -2  -9  -3  751.47   51.17
   2   9   3  739.41   44.54
   2   9   4  824.43   47.17
  -2  -9  -4  922.53   57.07
   2   9   5   54.46   18.09
   2   9   6  918.24   52.83
   2   9   7  942.30   54.62
   2   9   8   91.94   21.89
   2   9   9  494.48   40.82
   2   9  10  319.85   35.17
   2   9  11   97.92   23.74
   2   9  12  165.74   26.76
   2   9  13    4.93   17.82
   2   9  14  438.04   42.53
   2   9  14  320.86   38.08
   2   9  15  392.47   42.22
   2   9  16    6.47   15.07
   2   9  17   34.08   20.15
   2   9  18  165.16   32.66
   2   9  19  -24.40   20.39
   2   9  20  147.67   30.58
   2   9  21  109.87   29.02
   2   9  22   86.70   27.71
   2   9  23  146.40   33.11
   2  10 -24   23.36   13.68
   2  10 -23   66.90   19.85
   2  10 -22   96.85   22.96
   2  10 -21    3.03    9.14
   2  10 -20   50.09   19.23
   2  10 -19   13.27   13.53
   2  10 -18   14.39   12.67
   2  10 -17   32.99   16.65
   2  10 -16   -4.05   13.53
   2  10 -15   48.62   17.13
   2  10 -14  314.52   38.26
   2  10 -13  -13.45   16.94
   2  10 -12  271.36   34.86
   2  10 -11  576.75   49.28
   2  10 -10   68.29   19.10
   2  10  -9  131.85   24.39
   2  10  -8  356.09   36.51
   2  10  -7  117.98   22.96
   2  10  -6  113.14   22.91
   2  10  -5   49.54   18.34
   2  10  -4   57.00   18.58
   2  10  -3    3.26   17.61
   2  10  -2    6.60   16.23
   2  10  -1   97.99   21.12
   2  10   0  950.59   54.68
   2  10   1  518.51   40.76
   2  10   2    5.00   15.18
   2  10   2   12.13    8.77
   2  10   3  555.93   25.47
   2  10   3  659.63   44.82
   2  10   4  944.88   27.66
   2  10   4 1081.90   56.85
   2  10   5   20.28   16.64
   2  10   6  957.43   56.65
   2  10   7  366.72   37.05
   2  10   8   34.33   18.24
   2  10   9  174.78   28.41
   2  10  10  129.40   25.58
   2  10  11    0.80   14.98
   2  10  12   87.94   22.45
   2  10  13   -4.99   17.08
   2  10  14  289.78   36.66
   2  10  14  195.44   32.56
   2  10  15  692.69   54.89
   2  10  16  125.42   28.84
   2  10  17   58.35   22.24
   2  10  18  354.57   45.11
   2  10  19  137.39   31.76
   2  10  20   -2.89   17.25
   2  10  21  280.86   43.93
   2  11 -22  234.25   34.95
   2  11 -21   16.55   11.39
   2  11 -20   34.96   15.37
   2  11 -19   38.47   17.18
   2  11 -18  -10.89   17.72
   2  11 -17  113.40   25.14
   2  11 -16  100.24   24.41
   2  11 -15  -11.00   16.25
   2  11 -14  160.42   28.98
   2  11 -13    3.10   10.95
   2  11 -12  195.12   30.29
   2  11 -11  285.96   36.68
   2  11 -10  171.67   28.10
   2  11  -9    8.82   14.25
   2  11  -8  443.12   41.89
   2  11  -7  562.44   46.36
   2  11  -6   52.90   21.99
   2  11  -5  221.82   31.74
   2  11  -4   17.32   14.99
   2  11  -3  739.61   50.99
   2  11  -2  184.42   27.86
   2  11  -1    6.40   15.63
   2  11   0  346.79   35.50
   2  11   0  335.24   27.63
   2  11   1  200.02   19.76
   2  11   1  219.55   29.67
   2  11   2  164.05   16.80
   2  11   2  191.45   27.36
   2  11   3  263.85   31.32
   2  11   3  177.37   15.93
   2  11   4   79.40   22.19
   2  11   4   28.18    5.99
   2  11   5   40.41   17.82
   2  11   6  238.09   31.66
   2  11   7  168.03   28.43
   2  11   8   -0.06   14.33
   2  11   9   16.47   16.74
   2  11  10  256.94   35.29
   2  11  11   57.38   20.32
   2  11  12  271.43   35.84
   2  11  13  -11.43   17.27
   2  11  14  102.98   25.44
   2  11  14   40.11   19.52
   2  11  15  279.20   37.72
   2  11  16   51.66   20.31
   2  11  17   52.28   21.17
   2  11  18  175.35   33.87
   2  11  19   17.96   16.50
   2  11  20   17.04   18.79
   2  12 -20  153.65   27.82
   2  12 -19   97.06   24.00
   2  12 -18   -8.86   13.85
   2  12 -17   40.56   16.04
   2  12 -16  246.07   35.73
   2  12 -15  146.26   26.76
   2  12 -14   34.69   17.42
   2  12 -13  455.36   45.23
   2  12 -12   58.87   19.67
   2  12 -11  124.17   24.68
   2  12 -10   10.60   13.88
   2  12  -9    4.90   14.92
   2  12  -8  155.09   28.29
   2  12  -7  259.54   33.84
   2  12  -6   -1.52   15.17
   2  12  -5  536.78   47.92
   2  12  -4   62.57   19.52
   2  12  -3   64.11   20.09
   2  12  -2   20.76   14.54
   2  12  -1  109.19   22.81
   2  12  -1  102.99   17.67
   2  12   0   17.75   18.02
   2  12   0   17.34   11.49
   2  12   1  469.45   30.96
   2  12   1  558.39   44.89
   2  12   2  158.23   17.22
   2  12   2  210.12   30.82
   2  12   3   72.46   20.99
   2  12   3   37.32    8.84
   2  12   4   10.32    4.62
   2  12   4   20.74   17.14
   2  12   5   38.20   17.98
   2  12   6  177.11   29.12
   2  12   7   57.20   19.66
   2  12   8    6.67   14.30
   2  12   9  256.08   35.89
   2  12  10  362.57   41.32
   2  12  11   -1.03   14.74
   2  12  12  155.79   29.51
   2  12  13    4.90   19.38
   2  12  14   12.17   15.77
   2  12  14   34.74   20.73
   2  12  15   98.12   26.02
   2  12  16  124.51   29.84
   2  12  17   29.42   20.63
   2  12  18  149.72   33.39
   2  13 -18    3.29   11.27
   2  13 -17   16.44   13.25
   2  13 -16  487.30   48.14
   2  13 -15  389.04   43.16
   2  13 -14   16.56   17.37
   2  13 -13  479.62   47.14
   2  13 -12   94.46   24.33
   2  13 -11   39.87   16.81
   2  13 -10   53.54   19.47
   2  13  -9   20.28   12.87
   2  13  -8   57.68   17.10
   2  13  -7  356.24   39.59
   2  13  -6  129.32   27.47
   2  13  -5  846.84   59.83
   2  13  -4  432.80   43.34
   2  13  -3   54.75   19.93
   2  13  -3   79.70   20.32
   2  13  -2  197.13   30.40
   2  13  -2  195.37   24.57
   2  13  -1  319.86   29.38
   2  13  -1  355.96   37.44
   2  13   0   80.93   20.77
   2  13   0   41.95   12.36
   2  13   1  444.34   42.73
   2  13   1  349.29   27.93
   2  13   2  546.39   47.62
   2  13   2  471.67   30.54
   2  13   3   76.36   22.28
   2  13   3   55.43   10.09
   2  13   4   44.46   18.68
   2  13   5   27.34   17.73
   2  13   6   15.45   15.02
   2  13   7  140.11   28.07
   2  13   8   82.33   24.61
   2  13   9  167.26   30.48
   2  13  10  516.89   51.30
   2  13  11   77.90   24.85
   2  13  12   80.04   23.67
   2  13  13   36.69   17.52
   2  13  14  -23.48   22.77
   2  13  14   13.09   16.99
   2  13  15   32.36   18.70
   2  14 -16  110.88   24.72
   2  14 -15  261.26   36.27
   2  14 -14   26.73   17.31
   2  14 -13  235.64   34.05
   2  14 -12   67.91   21.16
   2  14 -11   55.52   18.31
   2  14 -10  227.13   33.78
   2  14  -9   79.15   22.65
   2  14  -8   18.36   13.33
   2  14  -7  425.39   44.11
   2  14  -6  319.70   35.27
   2  14  -6  351.01   40.61
   2  14  -5   52.52   18.45
   2  14  -5   37.50   19.13
   2  14  -4  487.75   46.32
   2  14  -4  449.78   39.80
   2  14  -3   46.25   19.85
   2  14  -3   56.91   16.80
   2  14  -2   69.83   22.73
   2  14  -2   53.60   15.68
   2  14  -1  277.01   35.64
   2  14  -1  201.62   25.04
   2  14   0   57.23   14.10
   2  14   0  111.44   26.19
   2  14   1  448.68   45.32
   2  14   2  857.50   62.06
   2  14   3   44.88   22.65
   2  14   4  494.57   48.72
   2  14   5   21.10   17.09
   2  14   6   16.53   16.72
   2  14   7   54.09   22.08
   2  14   8  314.08   41.12
   2  14   9    0.46   15.39
   2  14  10  294.90   41.12
   2  14  11  135.68   30.83
   2  14  12   10.87   16.45
   2  14  13   -3.01   18.03
   2  15 -14   49.88   19.27
   2  15 -13  334.42   40.91
   2  15 -12   35.81   15.33
   2  15 -11   39.47   16.51
   2  15 -10   94.35   23.19
   2  15 -10  112.87   27.08
   2  15  -9   49.73   19.10
   2  15  -9   43.16   18.32
   2  15  -8   83.87   21.41
   2  15  -8  106.55   24.92
   2  15  -7  364.14   39.19
   2  15  -7  415.55   44.80
   2  15  -6  253.39   35.95
   2  15  -6  235.95   31.84
   2  15  -5   12.18   13.25
   2  15  -5   13.30   16.10
   2  15  -4  224.90   33.02
   2  15  -4  177.22   26.18
   2  15  -3   13.94   15.59
   2  15  -2   40.73   18.76
   2  15  -1   17.66   17.43
   2  15   0   27.65   19.15
   2  15   1  105.30   25.98
   2  15   2  301.25   38.94
   2  15   3   -3.01   15.71
   2  15   4  208.18   34.90
   2  15   5  191.26   33.80
   2  15   6   50.77   21.45
   2  15   7   26.86   19.31
   2  15   8  200.79   35.53
   2  15   9   77.34   25.47
   2  15  10   86.92   25.81
   2  16 -12  125.89   28.57
   2  16 -11   28.49   16.59
   2  16 -11    3.70   11.32
   2  16 -10  200.17   32.77
   2  16 -10  191.58   32.08
   2  16  -9   95.38   23.40
   2  16  -9  139.15   27.93
   2  16  -8   39.89   19.31
   2  16  -7  395.92   43.42
   2  16  -6  121.20   26.81
   2  16  -5  119.60   27.06
   2  16  -4  263.51   35.40
   2  16  -3   65.26   22.35
   2  16  -2  136.25   27.96
   2  16  -1  147.62   29.12
   2  16   0    1.50   17.55
   2  16   1  335.58   43.19
   2  16   2  538.61   54.56
   2  16   3   51.21   23.57
   2  16   4  213.64   37.78
   2  16   5  323.23   43.55
   2  16   6   -2.74   15.59
   2  16   7   32.46   19.91
   2  17  -6  166.22   29.39
   2  17  -5   16.88   16.97
   2  17  -4  235.03   35.46
   2  17  -3  234.25   39.05
   2  17  -2   14.41   19.71
   2  17  -1  295.17   41.08
   2  17   0  140.77   30.97
   2  17   1   58.50   23.26
  -3  16   6  117.26   29.96
  -3  16   5   43.03   21.09
  -3  16   4  344.71   44.01
  -3  16   3   86.67   24.34
  -3  16   2    5.03   12.90
  -3  16   1  240.39   33.86
  -3  16   0  126.59   25.09
  -3  16  -8  134.36   33.29
  -3  15   9  144.22   33.28
  -3  15   8   53.46   23.02
  -3  15   7  163.55   32.81
  -3  15   6  322.68   42.71
  -3  15   5    0.11   17.61
  -3  15   4  348.19   43.63
  -3  15   3  612.06   54.36
  -3  15   2  124.98   26.44
  -3  15   1  144.76   26.89
  -3  15  -3  112.49   27.59
  -3  15  -4    2.42   13.29
  -3  15  -5  263.44   44.17
  -3  15  -6  219.50   40.55
  -3  15  -7   29.16   20.45
  -3  15  -8  508.82   61.94
  -3  15  -9  259.90   45.34
  -3  15 -10   36.80   22.89
  -3  15 -11  101.76   26.77
  -3  14  12   17.35   17.74
  -3  14  11   78.99   26.68
  -3  14  10   35.13   19.82
  -3  14   9   40.94   20.69
  -3  14   8    6.42   15.73
  -3  14   7    7.42   16.60
  -3  14   6   47.51   20.71
  -3  14   5   29.72   18.16
  -3  14   4   87.73   24.24
  -3  14   3  585.09   50.49
  -3  14   2  124.12   25.42
  -3  14   1   11.75   11.68
  -3  14   0   78.20   21.24
  -3  14   0   81.68   18.33
  -3  14  -1   43.53   17.82
  -3  14  -1   35.28   13.00
  -3  14  -2    0.89   11.96
  -3  14  -2    9.01   12.87
  -3  14  -3   11.09   13.18
  -3  14  -3   -4.73   12.56
  -3  14  -4   14.84   15.95
  -3  14  -5  406.41   52.65
  -3  14  -6  134.64   32.04
  -3  14  -7   88.20   28.73
  -3  14  -8  190.09   37.69
  -3  14  -9  141.03   31.97
  -3  14 -10  -12.16   23.31
  -3  14 -11  243.27   43.18
  -3  14 -12  130.61   32.09
  -3  14 -13  -10.72   20.56
  -3  13  14   10.24   17.38
  -3  13  13   -3.61   16.98
  -3  13  12   34.24   18.87
  -3  13  11  218.01   38.25
  -3  13  10    7.59   16.50
  -3  13   9  280.03   40.28
  -3  13   8    3.06   15.39
  -3  13   7   26.61   17.82
  -3  13   6   12.43   14.76
  -3  13   5   23.51   17.04
  -3  13   4   26.38   18.00
  -3  13   4    4.52   10.15
  -3  13   3  202.68   28.65
  -3  13   3  273.81   35.50
  -3  13   2   10.15   10.88
  -3  13   2   27.16   16.08
  -3  13   1  149.93   26.15
  -3  13   1  162.31   24.90
  -3  13   0  109.99   21.05
  -3  13   0  109.02   23.10
  -3  13  -1   27.10   11.16
  -3  13  -1   25.92   12.62
  -3  13  -2   -1.94   10.08
  -3  13  -2   -0.75   11.18
  -3  13  -3   93.02   25.98
  -3  13  -3   89.12   17.51
  -3  13  -4   57.11   22.29
  -3  13  -4   36.65   13.03
  -3  13  -5  118.33   30.59
  -3  13  -5   92.90   16.92
  -3  13  -6  312.87   45.62
  -3  13  -6  257.56   25.11
  -3  13  -7   -9.86   18.30
  -3  13  -8   41.45   18.89
  -3  13  -9   33.84   17.81
  -3  13 -10   15.33   16.97
  -3  13 -11   11.14   16.73
  -3  13 -12   34.46   17.59
  -3  13 -13   46.18   21.74
  -3  13 -14  196.19   37.65
  -3  13 -15   28.50   17.89
  -3  12  16  -39.22   23.79
  -3  12  15   25.29   17.68
  -3  12  14  145.66   31.54
  -3  12  13   71.21   24.33
  -3  12  12  179.03   35.19
  -3  12  11  880.18   69.06
  -3  12  10  203.53   36.71
  -3  12   9  597.64   55.47
  -3  12   8  614.99   53.95
  -3  12   7  169.49   29.66
  -3  12   6   55.65   19.49
  -3  12   5   78.20   21.10
  -3  12   4   78.64   23.24
  -3  12   4   39.15   15.16
  -3  12   3  168.01   26.27
  -3  12   3  223.11   29.87
  -3  12   2  192.75   28.08
  -3  12   1  427.92   37.63
  -3  12   1  376.85   38.78
  -3  12   0  302.80   36.65
  -3  12   0  296.52   30.51
  -3  12  -1    6.20   10.76
  -3  12  -1   12.43   12.75
  -3  12  -2   25.45   16.74
  -3  12  -2   11.77   10.76
  -3  12  -3  126.56   20.46
  -3  12  -3  124.35   29.24
  -3  12  -4  122.40   27.32
  -3  12  -4  134.50   19.62
  -3  12  -5  150.47   19.74
  -3  12  -5  165.92   32.75
  -3  12  -6  361.68   28.33
  -3  12  -6  308.28   44.04
  -3  12  -7    2.58   18.48
  -3  12  -7   12.90    9.73
  -3  12  -8   -6.33   19.99
  -3  12  -8    6.39    7.97
  -3  12  -9    6.26   17.72
  -3  12  -9   21.78    9.86
  -3  12 -10   -5.22   19.22
  -3  12 -11   -3.90   17.05
  -3  12 -12   14.94   15.60
  -3  12 -13  134.15   29.44
  -3  12 -14  324.88   45.00
  -3  12 -15   30.90   15.20
  -3  12 -16   77.76   25.36
  -3  11  18   18.32   20.60
  -3  11  17  238.88   42.21
  -3  11  16  161.37   33.22
  -3  11  15  -19.55   22.50
  -3  11  14   24.77   16.05
  -3  11  13   68.52   21.04
  -3  11  12   30.11   19.23
  -3  11  11  550.57   53.26
  -3  11  10  157.34   30.54
  -3  11   9  182.49   31.96
  -3  11   8  696.60   55.41
  -3  11   7  303.45   36.78
  -3  11   6   56.85   21.05
  -3  11   5  389.11   38.33
  -3  11   4  557.30   44.72
  -3  11   4  650.75   48.09
  -3  11   3  106.75   23.52
  -3  11   3   57.74   16.29
   3 -11  -2  460.08   38.93
  -3  11   2  491.17   38.52
  -3  11   2  436.89   38.90
  -3  11   1    1.56   11.07
  -3  11   1   -6.92   11.95
   3 -11  -1   -2.07    8.61
  -3  11   0  688.70   51.03
  -3  11   0  752.52   44.64
   3 -11   0  632.32   44.21
  -3  11  -1  459.32   34.33
   3 -11   1  377.28   34.06
  -3  11  -1  424.59   42.07
  -3  11  -2   22.54   10.73
   3 -11   2    5.01    9.60
  -3  11  -2   33.45   17.60
   3 -11   3  288.16   30.69
  -3  11  -3  335.14   41.31
  -3  11  -3  296.71   28.21
  -3  11  -4 1173.25   77.03
   3 -11   4 1255.53   63.71
  -3  11  -4 1163.31   49.56
   3 -11   5   -6.92   10.50
  -3  11  -5   16.76   11.89
  -3  11  -5   -0.56   16.02
  -3  11  -6  610.90   35.08
  -3  11  -6  627.97   45.38
  -3  11  -6  504.82   52.75
  -3  11  -7  103.14   25.89
  -3  11  -7   98.58   15.43
  -3  11  -7   92.28   18.02
  -3  11  -8   58.76   13.04
  -3  11  -8   52.45   13.93
  -3  11  -8   28.46   15.69
  -3  11  -9  165.77   32.39
  -3  11  -9  206.33   19.16
  -3  11 -10  154.01   17.11
  -3  11 -10  100.81   24.23
  -3  11 -11   -6.41   16.20
  -3  11 -11   16.96    8.48
  -3  11 -12  149.46   29.38
  -3  11 -13   28.82   16.73
  -3  11 -14  176.74   32.06
  -3  11 -15  150.74   30.70
  -3  11 -16   15.36   17.01
  -3  11 -17   71.39   22.60
  -3  11 -18  172.34   33.41
  -3  10  19   85.44   27.03
  -3  10  18   78.58   28.04
  -3  10  17  570.92   58.85
  -3  10  16  260.70   40.26
  -3  10  15  -27.50   19.19
  -3  10  14  123.41   27.43
  -3  10  13  211.16   33.57
  -3  10  12  -16.19   21.67
  -3  10  11  119.23   26.06
  -3  10  10  237.49   34.34
   3 -10  -9  196.23   21.00
  -3  10   9  197.24   32.13
  -3  10   8  483.75   44.93
   3 -10  -8  421.56   30.67
  -3  10   7   22.31   17.49
  -3  10   6  269.05   33.43
  -3  10   5 1024.74   61.09
  -3  10   5 1007.04   57.93
   3 -10  -4  245.94   30.11
  -3  10   4  279.11   31.87
  -3  10   4  311.46   33.57
   3 -10  -3   95.73   20.50
  -3  10   3  126.14   23.99
  -3  10   3   92.11   19.54
  -3  10   2  413.84   37.32
  -3  10   2  461.82   36.49
   3 -10  -2  417.91   35.79
  -3  10   1  231.08   29.22
   3 -10  -1  282.49   28.88
  -3  10   1  281.13   28.93
  -3  10   0  159.15   25.16
  -3  10   0  172.28   22.61
   3 -10   0  137.49   20.28
  -3  10  -1  305.93   35.48
   3 -10   1  279.48   28.03
  -3  10  -1  339.23   28.27
   3 -10   2  317.45   29.40
  -3  10  -2  372.69   39.53
  -3  10  -2  340.43   27.72
  -3  10  -3  265.64   24.07
   3 -10   3  255.27   27.24
  -3  10  -3  280.95   37.43
   3 -10   4  450.87   36.51
  -3  10  -4  360.40   42.73
  -3  10  -4  396.06   28.11
  -3  10  -5  183.81   20.17
   3 -10   5  159.49   22.41
  -3  10  -5  124.84   25.71
  -3  10  -6  114.30   16.59
  -3  10  -6  127.81   20.69
  -3  10  -6   97.86   23.67
  -3  10  -7  788.80   44.58
  -3  10  -7  720.80   59.97
  -3  10  -7  741.03   34.85
  -3  10  -8   30.79   11.35
  -3  10  -8    7.79    7.70
  -3  10  -8    1.96   16.95
  -3  10  -9  323.99   40.20
  -3  10  -9  322.39   27.46
  -3  10  -9  372.40   24.18
  -3  10 -10  336.59   27.34
  -3  10 -10  393.62   44.02
  -3  10 -10  370.95   24.63
  -3  10 -11  137.28   15.86
  -3  10 -11  123.50   16.58
  -3  10 -11  124.65   27.28
  -3  10 -12  257.86   36.22
  -3  10 -12  249.72   20.98
  -3  10 -13  264.48   22.19
  -3  10 -13  271.84   37.49
  -3  10 -14   -3.11    7.37
  -3  10 -14    9.75   14.52
  -3  10 -15  291.55   39.53
  -3  10 -16   16.81   17.11
  -3  10 -17   16.21   15.95
  -3  10 -18   15.64   16.56
  -3  10 -19  109.12   26.33
  -3   9  21    0.33   15.10
  -3   9  20   95.19   28.68
  -3   9  19   93.08   27.69
  -3   9  18   48.21   21.49
  -3   9  17  339.14   45.81
  -3   9  16  381.69   46.47
  -3   9  15   86.40   24.52
  -3   9  14  341.95   41.19
  -3   9  13  229.66   34.87
   3  -9 -12   16.96    8.89
  -3   9  12   22.19   16.27
   3  -9 -11   95.55   16.69
  -3   9  11   81.06   21.95
   3  -9 -10   49.90   13.10
  -3   9  10   51.79   18.27
   3  -9  -9  112.12   17.40
  -3   9   9  112.60   23.74
   3  -9  -8  296.99   26.70
  -3   9   8  319.54   35.70
  -3   9   7    8.99   14.75
   3  -9  -7   20.65   11.22
   3  -9  -6  407.92   29.69
   3  -9  -6  470.28   37.89
  -3   9   6  448.21   38.52
  -3   9   5  593.04   46.33
  -3   9   5  518.79   40.11
   3  -9  -5  529.33   33.81
   3  -9  -5  511.82   40.30
  -3   9   4   61.77   18.28
  -3   9   4   66.38   17.01
   3  -9  -4   32.58   12.95
  -3   9   3  811.91   46.35
  -3   9   3  710.59   47.23
   3  -9  -3  743.38   45.21
   3  -9  -2 1014.36   51.46
  -3   9   2  948.87   53.72
   3  -9  -1  106.67   17.84
  -3   9   1   83.31   17.72
  -3   9   1   94.10   16.06
  -3   9   0  416.88   30.20
  -3   9   0  379.43   35.62
   3  -9   0  392.60   30.52
  -3   9  -1  316.12   25.49
  -3   9  -1  261.88   31.70
   3  -9   1  280.92   25.94
   3  -9   2  270.25   25.85
  -3   9  -2  264.64   32.89
  -3   9  -2  292.86   24.56
  -3   9  -3   23.30   11.23
   3  -9   3   32.12   11.35
  -3   9  -3   30.82   16.05
  -3   9  -4   83.14   14.12
   3  -9   4   81.33   15.72
  -3   9  -4   39.87   14.15
   3  -9   5    4.95    8.31
  -3   9  -5   10.36    9.53
  -3   9  -5   -6.60   18.99
  -3   9  -6  550.90   35.99
  -3   9  -6  507.95   47.65
  -3   9  -6  547.77   29.08
  -3   9  -7  470.85   31.51
  -3   9  -7  488.97   26.46
  -3   9  -7  474.52   45.96
  -3   9  -8  157.17   27.32
  -3   9  -8  176.00   18.69
  -3   9  -8  218.88   18.20
  -3   9  -9  423.94   25.04
  -3   9  -9  386.34   41.63
  -3   9  -9  358.20   26.16
  -3   9 -10  591.71   29.88
  -3   9 -10  468.36   45.60
  -3   9 -10  497.22   30.85
  -3   9 -11    2.46    7.78
  -3   9 -11   10.16    6.26
  -3   9 -12   63.34   21.50
  -3   9 -12   38.03    9.53
  -3   9 -12   53.89   11.51
  -3   9 -13  442.53   44.59
  -3   9 -13  467.57   29.23
  -3   9 -13  487.24   28.71
  -3   9 -14   33.59   19.44
  -3   9 -14   15.55    8.77
  -3   9 -15   56.94   20.64
  -3   9 -15   33.44    9.28
  -3   9 -16   12.16   15.32
  -3   9 -16   13.10    7.09
  -3   9 -17   24.81   17.36
  -3   9 -18   57.29   20.73
  -3   9 -19   34.65   18.61
  -3   9 -20   42.38   19.07
  -3   9 -21  190.85   32.68
  -3   8  22  356.54   50.28
  -3   8  21  249.96   42.48
  -3   8  20   13.43   16.03
  -3   8  19  205.62   37.26
  -3   8  18   14.74   14.17
  -3   8  17   82.40   27.33
  -3   8  16  124.07   28.19
  -3   8  15   40.73   20.59
   3  -8 -14  276.22   31.38
  -3   8  14  216.65   33.55
   3  -8 -13  557.27   43.26
  -3   8  13  424.50   44.36
  -3   8  12    0.42   17.75
   3  -8 -12   32.51   13.59
   3  -8 -11  193.89   25.62
  -3   8  11  133.60   26.05
  -3   8  10   29.26   16.21
   3  -8 -10   39.96   14.17
  -3   8   9   -0.70   13.35
   3  -8  -9    1.95    9.43
   3  -8  -8  615.54   42.62
  -3   8   8  597.64   45.89
   3  -8  -8  600.11   39.43
  -3   8   7  755.96   49.14
   3  -8  -7  686.81   40.99
   3  -8  -7  788.99   46.98
   3  -8  -6   -4.51    9.20
  -3   8   6    5.72   13.23
   3  -8  -6    6.91   10.94
  -3   8   5  240.37   27.27
   3  -8  -5  252.52   25.99
   3  -8  -5  194.24   21.99
  -3   8   4  266.18   27.63
   3  -8  -4  237.95   24.79
   3  -8  -4  214.23   22.37
  -3   8   4  214.44   26.53
  -3   8   3  151.60   21.73
   3  -8  -3  185.46   22.01
   3  -8  -3  179.10   22.44
  -3   8   3  215.22   24.70
   3  -8  -2  380.48   29.86
  -3   8   2  347.32   31.94
   3  -8  -1   -2.04    8.37
  -3   8   1    3.69    8.56
  -3   8   1   -2.80   10.95
  -3   8   0  231.76   27.55
  -3   8   0  273.16   22.55
   3  -8   0  243.88   22.73
  -3   8  -1  922.75   39.35
  -3   8  -1  826.31   51.46
   3  -8   1  829.69   39.87
  -3   8  -2  217.59   20.06
  -3   8  -2  200.30   28.55
   3  -8   2  188.02   19.97
  -3   8  -3  467.16   26.78
   3  -8   3  450.72   30.93
  -3   8  -3  452.45   41.42
  -3   8  -4 1159.09   41.02
   3  -8   4 1325.66   51.90
  -3   8  -4 1206.53   68.25
  -3   8  -5   52.84   11.24
   3  -8   5   46.78   10.83
  -3   8  -5   29.97   14.55
  -3   8  -6  204.06   30.08
  -3   8  -6  255.96   18.36
  -3   8  -6  209.36   20.06
  -3   8  -7   76.13   11.50
  -3   8  -7   48.45   10.38
  -3   8  -7   46.66   18.65
  -3   8  -8    1.84    5.84
  -3   8  -8   -2.48    6.48
  -3   8  -8    0.06   14.17
  -3   8  -9  395.60   40.04
  -3   8  -9  378.15   24.80
  -3   8  -9  440.63   24.39
  -3   8 -10  348.52   23.60
  -3   8 -10  364.91   22.68
  -3   8 -10  373.94   39.46
  -3   8 -11   20.69    8.31
  -3   8 -11   11.10    6.62
  -3   8 -11   27.93   16.58
  -3   8 -12  288.46   35.32
  -3   8 -12  303.25   21.85
  -3   8 -12  281.36   21.34
  -3   8 -13  154.76   16.29
  -3   8 -13  185.74   30.54
  -3   8 -13  166.91   16.96
  -3   8 -14   18.52    7.42
  -3   8 -14   15.57    5.97
  -3   8 -15  131.10   27.10
  -3   8 -15  120.80   14.79
  -3   8 -15  112.48   14.62
  -3   8 -16   52.33   10.70
  -3   8 -16   70.53   21.18
  -3   8 -17   84.83   13.76
  -3   8 -17  161.63   29.88
  -3   8 -18  241.12   22.62
  -3   8 -18  297.20   37.55
  -3   8 -19   63.84   21.60
  -3   8 -20   35.16   17.65
  -3   8 -21  124.92   25.77
  -3   8 -22   58.18   20.89
  -3   7  23   32.06   19.30
  -3   7  22  187.64   36.83
  -3   7  21  991.39   78.07
  -3   7  20   57.32   24.32
  -3   7  19  263.07   39.98
  -3   7  18  145.08   30.02
  -3   7  17   63.08   21.43
   3  -7 -16   28.46   12.47
  -3   7  16   26.59   16.13
  -3   7  15  252.92   36.56
   3  -7 -15  217.12   28.00
  -3   7  14   22.55   17.37
   3  -7 -14   -0.33    8.87
   3  -7 -13  677.01   46.95
  -3   7  13  606.76   50.42
  -3   7  12   87.93   21.55
   3  -7 -12  168.05   24.34
  -3   7  11  347.19   36.41
   3  -7 -11  385.06   34.71
   3  -7 -10  323.70   32.03
  -3   7  10  286.39   32.28
   3  -7  -9  203.29   26.47
   3  -7  -9  206.84   25.28
  -3   7   9  157.83   25.51
   3  -7  -8    1.78   11.52
   3  -7  -8    0.81    7.83
  -3   7   8    0.76   11.86
  -3   7   7 1880.56   73.11
   3  -7  -7 1889.61   68.29
   3  -7  -7 1900.45   71.34
   3  -7  -6  947.91   49.53
   3  -7  -6  995.44   47.56
  -3   7   6  966.68   51.15
   3  -7  -5  162.95   20.19
  -3   7   5  135.58   21.71
   3  -7  -4  670.75   39.37
  -3   7   4  757.63   42.11
  -3   7   4  762.55   46.46
   3  -7  -4  752.06   38.79
  -3   7   3  130.47   18.35
   3  -7  -3  107.16   15.47
   3  -7  -3  122.18   17.06
  -3   7   3  102.42   18.70
  -3   7   2   16.30    9.90
   3  -7  -2   27.60   11.11
  -3   7   2   24.65   11.72
   3  -7  -2   16.39    8.73
  -3   7   1   30.68   11.26
   3  -7  -1   21.07    7.65
   3  -7  -1   47.41   14.41
  -3   7   0   65.95   15.17
  -3   7   0   60.74   11.30
   3  -7   0   43.67   10.09
   3  -7   1  761.72   34.30
  -3   7  -1  720.62   45.49
  -3   7  -1  818.57   34.54
  -3   7  -2  259.20   19.80
   3  -7   2  258.21   20.69
  -3   7  -2  264.88   30.32
  -3   7  -3  337.87   33.90
   3  -7   3  400.87   25.73
  -3   7  -3  391.11   21.94
  -3   7  -4 1388.68   39.28
   3  -7   4 1410.02   47.73
  -3   7  -5  185.96   15.28
  -3   7  -5  176.96   27.04
  -3   7  -6   22.16    7.91
  -3   7  -6    2.95   14.33
  -3   7  -6   10.73    6.23
  -3   7  -7   81.29   11.29
  -3   7  -7   73.65   18.81
  -3   7  -7   76.45   10.47
  -3   7  -8  177.33   27.04
  -3   7  -8  176.98   15.87
  -3   7  -8  179.40   14.93
  -3   7  -9   11.23   14.53
  -3   7  -9    1.11    5.71
  -3   7  -9    2.51    4.79
  -3   7 -10  478.09   25.43
  -3   7 -10  502.71   25.19
  -3   7 -10  492.52   43.48
  -3   7 -11  103.47   23.18
  -3   7 -11   90.04   11.59
  -3   7 -11  103.97   12.91
  -3   7 -12  218.12   17.80
  -3   7 -12  245.08   32.42
  -3   7 -12  216.12   18.00
  -3   7 -13   22.94    7.11
  -3   7 -13   16.21    6.54
  -3   7 -14   19.87    7.52
  -3   7 -14   21.99    8.28
  -3   7 -15  368.20   25.81
  -3   7 -15  430.24   42.90
  -3   7 -15  370.87   24.26
  -3   7 -16  473.34   44.95
  -3   7 -16  401.72   27.79
  -3   7 -16  453.85   27.28
  -3   7 -17   52.73   22.58
  -3   7 -17    0.86    6.91
  -3   7 -18  388.41   28.56
  -3   7 -18  376.31   41.60
  -3   7 -19  250.17   23.84
  -3   7 -19  289.44   36.70
  -3   7 -20   26.59   17.22
  -3   7 -20    1.56    7.49
  -3   7 -21  111.40   25.71
  -3   7 -22  144.03   28.51
  -3   7 -23    4.65   12.86
  -3   6  24   47.57   22.32
  -3   6  23   -4.46   16.70
  -3   6  22  138.46   32.08
  -3   6  21  380.88   48.37
  -3   6  20   -1.71   15.72
  -3   6  19  102.23   26.59
  -3   6  18   -1.03   14.08
  -3   6  17   12.12   15.91
  -3   6  16    0.44   13.93
   3  -6 -16   -5.02   12.29
  -3   6  15  610.68   52.27
   3  -6 -15  545.24   42.85
   3  -6 -14  158.26   23.33
  -3   6  14  133.61   26.74
   3  -6 -13  358.83   34.00
  -3   6  13  403.72   40.70
  -3   6  12  558.09   46.41
   3  -6 -12  537.48   40.81
   3  -6 -11   28.53   10.85
  -3   6  11    7.95   12.91
   3  -6 -10  291.68   29.95
   3  -6 -10  229.76   26.56
  -3   6  10  209.26   26.44
   3  -6  -9  413.50   34.10
  -3   6   9  374.97   34.57
   3  -6  -9  435.08   35.34
  -3   6   8    2.33   13.81
   3  -6  -8   23.09   12.03
   3  -6  -8   25.61   10.84
  -3   6   7  711.81   43.91
   3  -6  -7  796.44   44.21
   3  -6  -7  800.91   46.59
   3  -6  -6 1229.00   56.21
  -3   6   6 1211.91   54.82
   3  -6  -6 1268.46   53.06
   3  -6  -5  557.49   34.91
  -3   6   5  522.18   35.08
   3  -6  -5  559.44   37.63
   3  -6  -4  861.79   39.79
  -3   6   4  894.58   48.47
   3  -6  -4  816.86   45.12
  -3   6   4  867.77   42.59
   3  -6  -3  136.39   17.67
  -3   6   3  139.10   20.26
   3  -6  -3  173.39   18.80
  -3   6   3  160.47   18.54
   3  -6  -2   58.20   11.81
  -3   6   2   68.61   14.54
  -3   6   2   53.13   14.06
   3  -6  -2   48.48   12.02
  -3   6   1  128.07   18.81
   3  -6  -1  125.18   14.84
  -3   6   1  145.58   17.40
   3  -6  -1  161.54   19.28
   3  -6   0  316.43   21.03
   3  -6   0  309.84   25.63
  -3   6   0  316.92   28.47
   3  -6   1   98.54   17.90
  -3   6  -1   50.68   10.22
   3  -6   1   79.21   11.64
  -3   6  -1   71.22   17.22
   3  -6   2 1462.45   41.88
  -3   6  -2 1453.10   39.15
  -3   6  -3   55.16    9.52
  -3   6  -3   34.12   13.16
   3  -6   3   39.68    8.26
  -3   6  -4  289.72   16.46
   3  -6   4  308.70   19.45
  -3   6  -5  832.49   51.61
  -3   6  -5  799.14   25.64
  -3   6  -6  304.24   18.16
  -3   6  -6  302.40   31.83
  -3   6  -6  319.45   16.24
  -3   6  -7    5.65    4.09
  -3   6  -7    0.82    4.86
  -3   6  -7    1.37   11.75
  -3   6  -8  423.88   20.97
  -3   6  -8  438.35   21.84
  -3   6  -9  404.77   20.99
  -3   6  -9  449.92   39.78
  -3   6  -9  417.27   20.83
  -3   6 -10  123.11   11.98
  -3   6 -10  106.47   11.42
  -3   6 -11  490.12   24.64
  -3   6 -11  510.52   42.42
  -3   6 -11  483.09   23.64
  -3   6 -12   74.29   11.16
  -3   6 -12   69.02    9.80
  -3   6 -13   99.89   12.65
  -3   6 -13   80.39   11.29
  -3   6 -13  112.11   24.08
  -3   6 -14   24.25    8.09
  -3   6 -14   49.78   20.77
  -3   6 -14   34.58    9.23
  -3   6 -15    3.93    5.85
  -3   6 -15    2.22    6.27
  -3   6 -16  236.80   22.31
  -3   6 -16  238.37   20.08
  -3   6 -16  266.28   34.93
  -3   6 -17   31.68    9.98
  -3   6 -17   29.76    9.24
  -3   6 -18  243.24   33.43
  -3   6 -18  209.90   20.31
  -3   6 -19  299.15   36.83
  -3   6 -20   45.99   18.93
  -3   6 -21   76.24   21.81
  -3   6 -22   89.09   23.13
  -3   6 -23   52.36   18.66
  -3   6 -24   38.79   19.32
  -3   5  24   60.11   22.44
  -3   5  23  -13.41   18.75
  -3   5  22  177.39   34.77
  -3   5  21  181.80   34.63
  -3   5  20   41.77   20.48
  -3   5  19  404.34   46.32
  -3   5  18  384.61   45.10
  -3   5  17   44.53   20.11
  -3   5  16  465.03   46.14
  -3   5  15  655.57   53.65
  -3   5  14   31.63   19.17
  -3   5  13 2225.78   89.86
   3  -5 -12  920.50   53.52
  -3   5  12  889.33   56.56
   3  -5 -11   20.35    9.38
  -3   5  11   21.50   14.01
   3  -5 -11    7.30   11.30
   3  -5 -10  171.88   23.14
   3  -5 -10  150.69   21.33
  -3   5  10  162.34   24.93
  -3   5   9    3.88   12.89
   3  -5  -9   10.88   11.18
   3  -5  -9   12.63    8.79
   3  -5  -8  151.15   21.42
  -3   5   8  105.95   17.76
   3  -5  -8  157.40   21.88
  -3   5   7    4.36   13.03
   3  -5  -7    6.19    9.06
   3  -5  -7   11.71    9.71
   3  -5  -6  453.83   33.77
  -3   5   6  409.45   31.78
   3  -5  -5 1290.36   47.47
   3  -5  -5 1217.53   52.99
  -3   5   5 1241.31   51.38
   3  -5  -4 1545.80   58.98
  -3   5   4 1503.70   53.84
  -3   5   4 1481.38   59.76
   3  -5  -4 1496.18   49.53
   3  -5  -3  423.19   26.50
  -3   5   3  402.35   31.59
  -3   5   3  435.21   28.72
   3  -5  -3  443.66   31.63
  -3   5   2  296.30   23.69
   3  -5  -2  261.81   20.03
  -3   5   2  265.33   26.01
   3  -5  -2  252.18   23.64
   3  -5  -1  583.32   34.79
   3  -5  -1  567.65   26.38
  -3   5   1  582.72   29.39
  -3   5   1  540.80   36.24
   3  -5   0   72.65   15.26
  -3   5   0   65.91   15.87
  -3   5   0   93.81   14.36
   3  -5   0   54.73   10.27
  -3   5  -1   20.50   13.81
   3  -5   1   43.85   15.26
   3  -5   1   -4.61    8.03
  -3   5  -2 2448.68   77.79
   3  -5   2 2499.91   46.35
   3  -5   2 2355.27   67.26
  -3   5  -3    1.11   15.81
   3  -5   3    9.66    5.39
  -3   5  -3   20.56    6.57
  -3   5  -4  129.05   10.07
   3  -5   4  132.91   10.69
  -3   5  -4  110.64   19.70
  -3   5  -5   11.73    4.87
  -3   5  -5   13.36   12.37
  -3   5  -6    4.91    3.80
  -3   5  -6    8.78   11.49
  -3   5  -6    8.18    4.01
  -3   5  -7   11.65   12.48
  -3   5  -7    3.61    3.80
  -3   5  -7    7.78    4.07
  -3   5  -8   43.99   16.92
  -3   5  -8   31.80    5.92
  -3   5  -8   30.44    6.00
  -3   5  -9  149.09   12.02
  -3   5  -9  148.58   11.37
  -3   5 -10  424.46   21.29
  -3   5 -10  422.30   19.68
  -3   5 -11  243.66   17.53
  -3   5 -11  290.19   32.48
  -3   5 -11  233.28   15.85
  -3   5 -12   25.91    8.05
  -3   5 -12   37.95    8.17
  -3   5 -13  266.06   33.11
  -3   5 -13  259.34   18.12
  -3   5 -14   86.67   23.03
  -3   5 -14   39.76    8.62
   3  -5  15  169.69   18.92
  -3   5 -15  148.32   15.85
  -3   5 -16   30.71    9.32
   3  -5  16   27.50   10.39
   3  -5  17  103.07   16.49
  -3   5 -17   89.33   13.85
  -3   5 -18  180.55   30.43
   3  -5  18  160.48   21.04
  -3   5 -18  145.37   17.33
   3  -5  19  198.96   23.64
  -3   5 -19  197.16   20.19
  -3   5 -19  215.30   31.33
   3  -5  20    3.04    7.10
  -3   5 -20   32.91   17.33
   3  -5  21   66.39   16.39
  -3   5 -21  108.45   24.14
  -3   5 -22   68.37   20.77
  -3   5 -23   48.90   19.18
  -3   5 -24   22.97   15.98
  -3   5 -25  101.79   24.22
  -3   4  25  -11.74   20.19
  -3   4  24   64.14   21.93
  -3   4  23   50.53   20.97
  -3   4  22   13.48   16.90
  -3   4  21  343.40   45.02
  -3   4  20   45.24   19.93
  -3   4  19  254.93   37.41
  -3   4  18  461.01   48.42
  -3   4  17   22.60   17.20
  -3   4  16  427.23   43.57
  -3   4  15  534.98   47.37
  -3   4  14  266.65   34.82
  -3   4  13  453.73   43.22
   3  -4 -12 2672.64   88.57
  -3   4  12 2703.46   94.80
   3  -4 -12 2823.54   89.15
  -3   4  11   57.30   18.76
   3  -4 -11   76.32   17.83
   3  -4 -11   62.68   16.33
  -3   4  10  405.72   36.28
   3  -4 -10  458.46   35.08
   3  -4 -10  450.84   34.81
   3  -4  -9  687.28   40.94
   3  -4  -9  657.30   42.85
   3  -4  -9  636.48   39.97
  -3   4   9  636.12   42.78
   3  -4  -8  146.17   20.67
  -3   4   8  172.23   24.29
   3  -4  -8  160.13   21.38
   3  -4  -7  740.41   39.83
  -3   4   7  735.00   42.89
   3  -4  -7  669.95   41.52
   3  -4  -6  479.32   34.33
   3  -4  -6  491.36   31.51
  -3   4   6  443.12   31.90
   3  -4  -5  374.14   29.13
   3  -4  -5  400.94   27.97
  -3   4   5  380.94   28.79
  -3   4   4 3527.24   79.90
   3  -4  -4 3698.06   73.87
   3  -4  -4 3606.23   86.86
  -3   4   3 1168.12   44.15
   3  -4  -3 1092.27   39.97
  -3   4   3 1191.28   50.74
   3  -4  -3 1179.80   49.77
  -3   4   2  658.18   31.99
   3  -4  -2  679.48   38.86
   3  -4  -2  660.75   27.71
  -3   4   2  580.70   36.53
   3  -4  -1 2059.70   44.35
  -3   4   1 2036.39   51.42
   3  -4  -1 2059.66   65.78
   3  -4   0  779.18   25.74
   3  -4   0  787.41   39.69
  -3   4   0  840.82   30.42
  -3   4   0  789.42   41.95
  -3   4  -1   47.81   15.45
  -3   4  -1   49.82   10.07
   3  -4   1   39.71   12.50
   3  -4   1   58.94    8.80
   3  -4   2 1911.94   33.12
  -3   4  -2 1904.00   66.54
  -3   4  -2 2015.39   38.82
   3  -4   2 1932.54   59.44
   3  -4   3  973.94   22.78
   3  -4   3 1063.54   45.57
  -3   4  -3  967.63   48.82
  -3   4  -4 1391.36   59.32
  -3   4  -5  982.13   51.18
  -3   4  -5  879.16   20.60
  -3   4  -6   63.62   17.56
  -3   4  -6   55.04    5.64
  -3   4  -7  156.53    9.00
  -3   4  -7  122.86    8.29
  -3   4  -8  101.93    9.13
  -3   4  -8  100.64    8.09
  -3   4  -9   52.02    7.36
  -3   4  -9   65.26    7.67
  -3   4 -10 1149.05   30.80
  -3   4 -10 1261.52   60.47
  -3   4 -11  757.16   27.34
  -3   4 -11  833.08   51.00
   3  -4  12    5.55    5.87
  -3   4 -12   -3.79    5.74
   3  -4  13  363.60   23.35
  -3   4 -13  362.28   36.10
  -3   4 -13  352.19   21.65
  -3   4 -14  332.52   22.57
   3  -4  14  347.29   24.72
  -3   4 -14  371.22   38.97
  -3   4 -15  108.14   14.13
   3  -4  15  108.37   15.89
   3  -4  16  101.57   16.83
  -3   4 -16   95.21   13.97
   3  -4  17   88.49   16.24
  -3   4 -17   95.61   14.59
   3  -4  18    2.75    8.63
  -3   4 -18   14.78    9.65
  -3   4 -19  222.38   24.25
  -3   4 -19  237.38   22.97
   3  -4  19  217.80   26.11
   3  -4  20    2.85    8.86
  -3   4 -20   -5.67    9.96
   3  -4  21   64.45   16.03
  -3   4 -21  131.44   26.17
   3  -4  22   34.55   13.86
  -3   4 -22   93.02   23.16
  -3   4 -23   83.21   22.62
  -3   4 -24   79.23   22.23
  -3   4 -25  107.47   25.09
  -3   4 -26  126.55   27.03
  -3   3  26   88.89   27.07
  -3   3  25   11.21   17.82
  -3   3  24   52.47   22.22
  -3   3  23    8.51   15.20
  -3   3  22  -16.62   20.87
  -3   3  21  393.93   48.31
  -3   3  20   36.29   17.93
  -3   3  19   -5.68   15.57
  -3   3  18   88.42   23.21
  -3   3  17  353.73   40.80
  -3   3  16  107.27   23.72
  -3   3  15    3.99   13.07
  -3   3  14   63.97   19.18
   3  -3 -13  115.11   20.20
  -3   3  13   89.82   21.58
  -3   3  12  688.62   48.90
   3  -3 -12  708.98   45.67
   3  -3 -11   21.41   11.62
  -3   3  11    9.51   11.77
  -3   3  10  142.47   23.00
   3  -3 -10  137.03   20.85
   3  -3  -9  758.89   43.24
  -3   3   9  758.96   46.52
   3  -3  -8 1274.50   53.34
  -3   3   8 1364.26   59.17
  -3   3   7  143.02   22.35
   3  -3  -7  118.10   18.06
   3  -3  -6  906.69   46.04
   3  -3  -6  943.60   42.57
  -3   3   6  981.02   47.46
  -3   3   5   49.12   16.07
   3  -3  -5   36.24   13.37
   3  -3  -5   20.13    9.94
  -3   3   4 1659.16   54.35
   3  -3  -4 1654.73   49.58
   3  -3  -4 1603.86   57.80
  -3   3   3 2209.42   58.65
  -3   3   3 2182.71   65.57
   3  -3  -3 2181.45   64.20
   3  -3  -3 2166.20   52.00
  -3   3   2   78.46   13.48
  -3   3   2   91.42   13.74
   3  -3  -2   80.33   13.49
   3  -3  -2   96.06   12.47
  -3   3   1  158.13   15.03
   3  -3  -1  130.92   11.35
   3  -3  -1  152.08   18.34
  -3   3   1  118.06   16.57
   3  -3   0 1427.82   52.29
  -3   3   0 1330.78   51.92
  -3   3   0 1337.79   35.87
   3  -3   0 1431.08   30.36
  -3   3  -1    9.15    9.17
   3  -3   1    7.33    4.23
  -3   3  -1    1.97    5.95
   3  -3   1    6.53    7.82
  -3   3  -2  156.40   20.21
  -3   3  -2  160.78   10.37
   3  -3   2  159.60   18.09
   3  -3   2  133.21    6.86
  -3   3  -3  829.08   42.46
   3  -3   3  844.27   38.68
  -3   3  -4   95.87   16.51
   3  -3   4  151.70   19.98
  -3   3  -5 2291.45   72.55
  -3   3  -6  525.67   36.64
  -3   3  -7   32.42   15.79
  -3   3  -7    8.23    3.99
  -3   3  -8   79.15    7.51
  -3   3  -8  177.43   24.60
   3  -3   9  722.09   22.74
  -3   3  -9  685.20   22.49
  -3   3 -10   34.93    7.43
   3  -3  10   33.81    7.05
  -3   3 -11  479.78   38.96
  -3   3 -11  472.14   22.74
   3  -3  11  455.28   23.30
  -3   3 -12   38.47   18.77
   3  -3  12   14.95    7.43
  -3   3 -12   29.53    8.39
  -3   3 -13  463.36   25.45
   3  -3  13  473.58   27.90
  -3   3 -13  509.05   42.56
  -3   3 -14  512.53   43.17
  -3   3 -14  507.33   28.11
   3  -3  14  473.04   29.94
  -3   3 -15   85.54   14.07
  -3   3 -15   63.68   13.63
   3  -3  15   67.48   13.22
   3  -3  16    4.64    8.45
  -3   3 -16   -0.22   10.14
  -3   3 -17  584.20   48.60
  -3   3 -17  517.64   35.88
   3  -3  17  503.44   36.73
  -3   3 -18  218.31   24.52
   3  -3  18  215.06   25.93
  -3   3 -19  229.29   25.80
   3  -3  19  265.71   29.74
  -3   3 -20  146.02   21.60
   3  -3  20  154.34   23.63
   3  -3  21  101.88   21.42
  -3   3 -21  215.04   33.01
   3  -3  22  142.19   23.65
  -3   3 -22  170.59   29.09
  -3   3 -23  251.93   34.99
   3  -3  23  216.99   29.93
   3  -3  24   12.42   10.88
  -3   3 -24   56.10   19.49
  -3   3 -25  116.37   25.62
  -3   3 -26   87.13   23.45
  -3   3 -27   55.02   20.97
  -3   2  26   43.51   21.61
  -3   2  25    2.62   14.75
  -3   2  24  165.18   34.11
  -3   2  23  178.81   34.81
  -3   2  22   56.53   22.20
  -3   2  21  479.98   50.75
  -3   2  20  192.83   33.06
  -3   2  19    6.70   14.30
  -3   2  18  165.72   29.75
  -3   2  17  557.34   50.34
  -3   2  16   43.02   16.96
  -3   2  15    9.34   13.10
  -3   2  14   29.53   13.45
  -3   2  13   60.45   17.80
   3  -2 -13   91.52   19.35
   3  -2 -12  152.65   22.60
  -3   2  12  135.73   23.20
  -3   2  11  250.74   30.02
   3  -2 -11  263.07   28.31
   3  -2 -10  864.83   46.86
  -3   2  10  887.85   51.09
   3  -2  -9 1462.02   58.44
  -3   2   9 1446.99   62.81
   3  -2  -8  629.75   38.33
  -3   2   8  627.71   41.37
  -3   2   7  239.51   26.17
   3  -2  -7  241.12   23.30
  -3   2   6 1207.30   51.08
   3  -2  -6 1251.78   48.27
  -3   2   5  104.09   16.73
   3  -2  -5   87.25   13.43
   3  -2  -4  381.95   28.15
  -3   2   4  386.45   26.56
   3  -2  -4  377.77   24.05
   3  -2  -3  352.99   21.70
  -3   2   3  363.11   23.86
   3  -2  -3  327.14   25.21
   3  -2  -2   58.30   11.28
   3  -2  -2   64.98    9.71
  -3   2   2   59.71   12.30
  -3   2   2   59.80   10.50
  -3   2   1   12.54    9.00
   3  -2  -1   18.75    5.96
   3  -2  -1   10.83    7.04
  -3   2   1   27.29    8.01
  -3   2   0 1726.24   37.17
   3  -2   0 1772.21   55.03
  -3   2   0 1729.25   56.16
   3  -2   0 1758.30   35.52
  -3   2  -1  402.83   28.18
  -3   2  -1  407.42   15.28
   3  -2   1  419.76   15.00
   3  -2   1  438.91   28.05
  -3   2  -2  898.29   41.27
   3  -2   2  919.84   40.23
   3  -2   3  204.15   19.10
  -3   2  -3  202.08   21.89
   3  -2   4  126.59   16.01
  -3   2  -4   82.58   13.65
   3  -2   5 1906.04   56.32
  -3   2  -5 1858.06   63.00
  -3   2  -6  759.75   15.35
  -3   2  -6 1143.39   49.65
   3  -2   7  261.62   10.47
  -3   2  -7  278.44   12.91
  -3   2  -8  668.26   22.14
  -3   2  -8  739.74   42.88
   3  -2   8  689.12   20.87
  -3   2  -9  757.23   44.27
  -3   2  -9  700.92   26.25
   3  -2   9  713.71   24.49
   3  -2  10  347.79   19.67
  -3   2 -10  383.73   21.94
  -3   2 -10  410.60   35.70
  -3   2 -11  143.66   15.44
   3  -2  11  160.14   15.17
  -3   2 -12   44.33   11.30
   3  -2  12   35.81    9.15
   3  -2  13  536.65   30.58
  -3   2 -13  566.73   43.93
  -3   2 -13  478.92   30.05
  -3   2 -14  457.49   40.80
   3  -2  14  398.81   28.40
  -3   2 -15  169.02   21.11
   3  -2  15  177.78   20.86
  -3   2 -16  428.78   33.11
   3  -2  16  489.89   34.84
   3  -2  17  666.54   43.01
  -3   2 -17  613.76   40.20
  -3   2 -18    2.14   11.05
   3  -2  18   -0.08    9.18
   3  -2  19  499.07   40.84
  -3   2 -19  487.31   37.92
  -3   2 -20  765.01   56.84
  -3   2 -20  620.49   43.11
   3  -2  20  747.06   50.86
  -3   2 -21   91.63   24.13
   3  -2  21    3.00   11.10
  -3   2 -22   95.75   24.32
   3  -2  22   35.94   14.47
  -3   2 -23  235.10   33.80
   3  -2  23  140.04   26.27
  -3   2 -24  338.32   39.83
   3  -2  24  293.27   37.36
  -3   2 -25  120.44   26.81
   3  -2  25   55.98   19.94
  -3   2 -26   64.99   20.57
  -3   2 -27   14.95   16.32
  -3   2 -28  143.93   29.11
  -3   1  27   28.26   21.57
  -3   1  26   96.24   29.25
  -3   1  25  203.54   39.14
  -3   1  24   91.15   27.46
  -3   1  23  567.60   59.61
  -3   1  22   36.57   21.36
  -3   1  21  158.21   32.16
  -3   1  20  124.29   28.29
  -3   1  19   23.19   17.88
  -3   1  18  303.45   39.00
  -3   1  17 1163.33   70.70
  -3   1  16  282.99   36.46
  -3   1  15  279.93   34.63
   3  -1 -14   44.51   13.87
  -3   1  14   42.27   15.48
   3  -1 -13   68.40   16.21
  -3   1  13   56.39   17.25
   3  -1 -12  111.55   18.41
  -3   1  12  101.67   20.53
   3  -1 -11  548.22   37.19
  -3   1  11  516.70   41.17
   3  -1 -10   25.07   10.95
  -3   1  10   33.26   13.33
   3  -1  -9  647.85   37.99
  -3   1   9  627.51   41.54
  -3   1   8  493.84   35.99
   3  -1  -8  484.49   32.70
  -3   1   7   -4.22   13.32
   3  -1  -7   20.07   12.25
  -3   1   6 1272.53   50.62
   3  -1  -6 1160.91   44.95
  -3   1   5  590.25   33.00
   3  -1  -5  551.14   30.39
   3  -1  -4  124.57   14.47
  -3   1   4  121.34   15.10
  -3   1   3  426.69   23.91
   3  -1  -3  390.12   22.81
   3  -1  -3  408.87   28.25
   3  -1  -2  390.75   25.99
  -3   1   2  396.06   20.88
   3  -1  -2  358.56   20.24
   3  -1  -1   75.28   11.88
  -3   1   1   90.49   13.49
  -3   1   1   91.51    9.86
   3  -1  -1   87.92    9.65
  -3   1   0  563.59   30.85
   3  -1   0  578.83   20.41
   3  -1   0  555.32   29.26
  -3   1   0  587.20   20.18
   3  -1   1  159.97    9.70
  -3   1  -1  138.23   16.94
   3  -1   1  144.18   16.59
  -3   1  -1  172.71   10.34
  -3   1  -2 1797.07   55.69
   3  -1   2 1775.72   55.25
   3  -1   2 1669.94   26.70
   3  -1   2 1705.29   25.49
  -3   1  -3   20.01    9.45
   3  -1   3    7.66    6.06
   3  -1   3    8.43    2.48
   3  -1   4    2.44    2.65
   3  -1   4    5.84    7.33
  -3   1  -4   -2.19    2.76
  -3   1  -4    4.04    7.64
  -3   1  -5  119.93    8.06
   3  -1   5  153.20   16.67
  -3   1  -5  120.95   16.81
   3  -1   6 2134.37   31.28
  -3   1  -6 2117.97   33.77
   3  -1   7  224.21   13.00
  -3   1  -7  214.32   13.09
   3  -1   8  822.11   26.63
  -3   1  -8  793.46   26.47
  -3   1  -8  862.71   44.01
  -3   1  -9 1017.61   32.72
   3  -1   9 1006.54   32.41
  -3   1  -9 1097.56   50.68
   3  -1  10   -2.56    6.62
  -3   1 -10    5.78    8.21
  -3   1 -11    7.72    8.56
   3  -1  11    1.86    7.73
  -3   1 -12  134.16   17.08
   3  -1  12  110.67   15.08
  -3   1 -12  159.25   25.48
  -3   1 -13   87.26   15.73
   3  -1  13  121.02   16.19
   3  -1  14  464.87   32.02
  -3   1 -14  401.59   31.01
  -3   1 -15   50.15   15.16
   3  -1  15   33.46   11.10
  -3   1 -16  375.97   33.16
   3  -1  16  386.61   32.55
  -3   1 -17  301.02   31.30
   3  -1  17  293.87   29.46
  -3   1 -18   19.91   13.92
   3  -1  18    6.27    9.79
  -3   1 -19   24.18   12.86
   3  -1  19   27.35   13.48
  -3   1 -20  267.17   36.13
   3  -1  20  202.78   28.38
  -3   1 -21  129.03   27.73
   3  -1  21   64.90   18.37
  -3   1 -22  120.28   26.55
   3  -1  22   82.75   20.32
  -3   1 -23  478.57   45.89
   3  -1  23  461.71   46.30
  -3   1 -24  119.57   26.33
   3  -1  24   57.36   19.49
   3  -1  25   15.87   14.21
  -3   1 -25   39.80   19.40
  -3   1 -26  139.84   28.00
   3  -1  26  136.73   29.28
  -3   1 -27   45.56   20.14
  -3   1 -28   47.94   19.75
  -3   0  27    8.87   16.17
  -3   0  26  425.92   56.21
  -3   0  25  499.88   59.73
  -3   0  24   19.06   17.03
  -3   0  23  496.84   55.78
  -3   0  22  119.71   29.27
  -3   0  21  125.36   29.13
  -3   0  20  104.34   25.98
  -3   0  19    7.03   13.04
  -3   0  18  168.68   31.42
  -3   0  17 1003.84   66.53
  -3   0  16  219.27   33.28
  -3   0  15 1633.46   79.45
   3   0 -14 1321.78   62.72
  -3   0  14 1286.84   68.49
  -3   0  13    7.78   12.41
   3   0 -13   26.41   13.01
  -3   0  12  180.30   25.60
   3   0 -12  182.65   23.21
  -3   0  11  269.65   29.63
   3   0 -11  270.75   26.78
  -3   0  10 1041.06   53.72
   3   0 -10  989.73   48.39
  -3   0   9 1638.17   64.35
   3   0  -9 1648.24   60.02
  -3   0   8 1471.41   57.91
   3   0  -8 1340.81   52.19
  -3   0   7   35.12   13.20
   3   0  -7   20.94    9.76
   3   0  -6    6.82    6.97
  -3   0   6    6.04    9.20
   3   0  -5  119.92   14.09
  -3   0   5  130.23   16.21
   3   0  -4  219.16   17.47
  -3   0   4  243.74   19.43
   3   0  -3   50.70    8.63
  -3   0   3   57.26   10.39
   3   0  -2 1278.59   36.12
  -3   0   2 1330.24   37.58
   3   0  -1  991.17   29.86
   3   0  -1 1053.66   39.87
  -3   0   1 1047.29   31.76
   3   0   0 9839.62  116.61
  -3   0   0 9999.00  119.47
   3   0   0 9798.53   87.48
   3   0   1 4872.95   58.44
   3   0   1 4939.65   81.30
  -3   0  -1 4758.47   56.88
   3   0   1 4715.78   57.54
  -3   0  -1 4871.36   84.98
   3   0   2  103.31    8.69
  -3   0  -2   99.25    8.77
  -3   0  -2  106.10   14.32
   3   0   2  114.24   13.51
   3   0   2  113.16    9.34
  -3   0  -3  909.78   38.70
  -3   0  -3  836.48   23.90
   3   0   3  861.35   23.12
   3   0   3  950.43   37.94
   3   0   4   66.76   11.14
  -3   0  -4   68.82    7.58
   3   0   4   74.70    7.52
  -3   0  -4   63.99   11.84
  -3   0  -5 1139.54   29.32
   3   0   5 1199.93   28.07
  -3   0  -5 1119.59   43.34
   3   0   5 1075.29   37.68
   3   0   6    9.38    6.07
  -3   0  -6   -0.82   10.24
  -3   0  -6    7.93    5.36
   3   0   7  216.21   13.75
  -3   0  -7  193.18   13.89
  -3   0  -8  406.85   21.20
  -3   0  -8  354.07   27.95
   3   0   8  386.53   20.06
   3   0   9  387.39   21.69
  -3   0  -9  431.80   23.92
  -3   0  -9  473.85   32.87
  -3   0 -10  675.57   39.21
   3   0  10  580.99   28.56
  -3   0 -10  648.68   30.96
  -3   0 -11   21.97   10.93
  -3   0 -11   26.33   15.06
   3   0  11   33.63   10.80
  -3   0 -12  118.37   21.60
   3   0  12  112.29   16.11
  -3   0 -12   87.01   14.17
  -3   0 -13   11.87   10.20
   3   0  13   11.76    9.99
   3   0  14  518.44   34.79
  -3   0 -14  485.33   34.30
  -3   0 -15  155.99   22.34
   3   0  15  159.58   21.87
  -3   0 -16   16.70   12.59
   3   0  16   28.42   13.05
  -3   0 -17   35.64   15.24
   3   0  17   26.05   13.94
  -3   0 -18   21.10   14.06
   3   0  18   25.74   11.52
  -3   0 -19   12.28   13.80
   3   0  19    8.66   12.01
   3   0  20   21.30   10.98
  -3   0 -20  110.55   26.41
  -3   0 -21   76.73   23.67
   3   0  21   -8.73   14.73
   3   0  22  165.99   28.75
  -3   0 -22  208.51   31.93
  -3   0 -23  271.09   36.26
   3   0  23  279.30   37.11
  -3   0 -24   61.97   23.06
   3   0  24    6.98   13.03
  -3   0 -25   68.88   22.09
   3   0  25   23.22   16.13
  -3   0 -26  179.34   31.49
   3   0  26  175.81   32.69
  -3   0 -27   61.24   21.13
   3   0  27   22.33   16.79
  -3   0 -28   11.54   13.23
  -3   0 -29   81.66   24.01
  -3  -1  27   13.55   20.65
  -3  -1  26  296.63   47.75
  -3  -1  25  317.11   48.96
  -3  -1  24   37.01   20.83
  -3  -1  23  227.14   38.97
  -3  -1  22  247.00   40.55
  -3  -1  21   21.61   16.77
  -3  -1  20   77.97   23.11
  -3  -1  19  115.60   25.31
  -3  -1  18  103.53   24.94
  -3  -1  17  714.50   56.54
  -3  -1  16  473.32   46.12
  -3  -1  15  615.30   50.22
   3   1 -14 2717.11   91.36
  -3  -1  14 2439.28   92.43
  -3  -1  13   11.19   12.23
   3   1 -13    2.33    8.97
   3   1 -12   20.61   11.44
  -3  -1  12   15.89   12.96
   3   1 -11 1134.20   54.08
  -3  -1  11 1129.21   56.61
   3   1 -10  370.40   30.63
  -3  -1  10  371.13   33.87
   3   1  -9  297.30   26.75
  -3  -1   9  278.27   27.96
   3   1  -8  818.21   40.99
  -3  -1   8  812.27   42.84
   3   1  -7  989.18   42.96
  -3  -1   7 1036.55   45.27
   3   1  -6  181.13   19.10
  -3  -1   6  196.56   19.75
  -3  -1   5   22.06    9.46
   3   1  -5   27.87    8.71
   3   1  -4 1313.04   43.39
  -3  -1   4 1333.44   43.66
  -3  -1   3 1031.07   37.19
   3   1  -3 1039.34   36.98
  -3  -1   2 3293.70   62.63
   3   1  -2 3221.20   62.24
  -3  -1   1   -1.30    6.25
   3   1  -1    2.17    5.11
   3   1  -1   -1.71    7.11
   3   1   0 4270.79   76.40
   3   1   0 4226.99   66.14
  -3  -1   0 4296.09   64.48
   3   1   0 4266.26   65.31
  -3  -1  -1 1718.47   48.24
   3   1   1 1717.29   40.37
  -3  -1  -1 1725.41   41.17
   3   1   1 1771.49   41.20
   3   1   1 1703.98   46.79
   3   1   2   22.97    7.49
  -3  -1  -2   25.51    6.24
   3   1   2   27.11    7.25
  -3  -1  -2   27.71    8.62
  -3  -1  -3 2314.77   46.32
   3   1   3 2391.99   56.67
   3   1   3 2367.95   45.81
  -3  -1  -3 2349.47   57.90
  -3  -1  -4 2589.05   48.86
  -3  -1  -4 2682.18   62.61
   3   1   4 2565.32   46.26
   3   1   4 2647.07   59.09
   3   1   5  528.05   21.50
   3   1   5  476.97   24.06
  -3  -1  -5  492.04   22.70
  -3  -1  -5  511.50   28.26
  -3  -1  -6  106.41   11.63
  -3  -1  -6  105.51   14.71
   3   1   6  136.67   13.24
   3   1   6  145.42   14.43
  -3  -1  -7  343.36   24.18
   3   1   7  408.13   22.35
  -3  -1  -7  385.94   21.58
  -3  -1  -8  947.26   40.32
   3   1   8 1006.72   35.64
  -3  -1  -8 1019.12   35.20
  -3  -1  -9  759.43   32.41
  -3  -1  -9  775.68   37.99
   3   1   9  846.82   33.36
   3   1  10   54.29   12.83
  -3  -1 -10   58.84   13.23
  -3  -1 -10   57.06   15.32
  -3  -1 -11  619.06   33.26
  -3  -1 -11  671.90   38.78
   3   1  11  637.69   33.20
  -3  -1 -12  254.06   23.78
  -3  -1 -12  308.84   29.09
   3   1  12  238.80   22.43
  -3  -1 -13  266.27   25.65
   3   1  13  256.77   23.76
  -3  -1 -14  245.67   26.45
   3   1  14  290.11   27.29
  -3  -1 -14  309.06   32.68
  -3  -1 -15 1129.23   56.37
   3   1  15 1074.15   53.22
  -3  -1 -15 1192.22   62.17
  -3  -1 -16   52.06   16.16
   3   1  16   70.58   18.14
  -3  -1 -16   97.91   24.66
  -3  -1 -17  554.63   47.55
  -3  -1 -17  478.93   40.62
   3   1  17  598.72   43.70
  -3  -1 -18  433.54   39.99
  -3  -1 -18  551.86   48.39
   3   1  18  506.08   42.66
  -3  -1 -19   83.78   24.63
   3   1  19   16.06   13.05
  -3  -1 -20   65.61   23.87
   3   1  20    5.47   12.84
  -3  -1 -21   64.60   22.80
   3   1  21  -10.51   15.06
  -3  -1 -22  174.45   30.05
   3   1  22  122.20   25.64
  -3  -1 -23  482.61   47.10
   3   1  23  484.82   48.56
   3   1  24   64.69   20.59
  -3  -1 -24  112.85   25.78
  -3  -1 -25  248.34   35.37
   3   1  25  270.72   38.52
  -3  -1 -26  148.42   29.89
   3   1  26  178.19   32.86
   3   1  27    2.25   13.61
  -3  -1 -27   20.28   15.89
  -3  -1 -28   -6.30   13.92
  -3  -2  27  -19.83   19.50
  -3  -2  26   29.90   19.73
  -3  -2  25   47.59   22.50
  -3  -2  24   18.69   16.62
  -3  -2  23  337.47   47.32
  -3  -2  22  232.43   39.25
  -3  -2  21   13.03   15.29
  -3  -2  20  211.79   36.34
  -3  -2  19  177.26   31.84
  -3  -2  18   53.05   19.78
  -3  -2  17  193.88   31.11
  -3  -2  16  428.87   42.75
  -3  -2  15   56.68   19.23
   3   2 -14  683.23   47.26
  -3  -2  14  619.72   47.57
   3   2 -13  154.39   22.55
  -3  -2  13  124.04   21.47
   3   2 -12   26.11   10.53
  -3  -2  12   23.03   13.36
   3   2 -11  166.42   21.83
  -3  -2  11  182.34   23.86
  -3  -2  10   32.40   12.91
   3   2 -10   10.35    9.78
  -3  -2   9   41.56   15.63
   3   2  -9   37.34   11.41
  -3  -2   8 3973.36   90.90
   3   2  -8 3895.10   90.28
   3   2  -7  565.19   34.54
  -3  -2   7  531.99   33.63
   3   2  -6  863.08   40.41
  -3  -2   6  825.89   38.65
  -3  -2   5 1635.04   52.51
   3   2  -5 1714.54   54.38
  -3  -2   4  219.26   20.11
   3   2  -4  226.45   20.28
  -3  -2   3  552.26   29.48
   3   2  -3  549.22   29.76
  -3  -2   2  276.33   20.66
   3   2  -2  289.63   21.10
   3   2  -2  257.35   20.03
   3   2  -1  737.46   31.66
   3   2  -1  678.35   30.08
   3   2   0  386.11   22.07
  -3  -2   0  403.78   23.56
   3   2   0  413.21   23.19
   3   2   1 1376.33   42.16
  -3  -2  -1 1322.02   40.09
   3   2   1 1425.65   41.29
   3   2   2    6.04    6.57
   3   2   2    0.38    5.46
  -3  -2  -2   -1.86    6.14
  -3  -2  -3  716.40   29.50
   3   2   3  741.74   30.07
  -3  -2  -3  700.57   29.72
   3   2   3  694.79   28.43
  -3  -2  -4  879.61   32.76
  -3  -2  -4  902.12   34.59
   3   2   4  927.98   33.71
   3   2   4  927.49   32.40
   3   2   5 1582.61   41.16
  -3  -2  -5 1693.35   47.88
  -3  -2  -5 1729.52   47.20
   3   2   5 1680.93   42.35
   3   2   6   91.78   13.49
   3   2   6  112.46   12.24
  -3  -2  -6  112.43   14.26
  -3  -2  -6   94.04   12.62
   3   2   7 2014.54   52.31
  -3  -2  -7 1959.03   52.17
  -3  -2  -7 1886.81   52.35
   3   2   8  147.87   17.54
  -3  -2  -8  159.26   17.86
  -3  -2  -8  115.93   14.36
  -3  -2  -9 1513.23   48.10
   3   2   9 1518.21   49.71
  -3  -2 -10 1498.98   51.09
   3   2  10 1634.19   53.97
   3   2  10 1660.03   50.33
  -3  -2 -10 1646.69   52.26
  -3  -2 -11  111.63   16.49
   3   2  11   68.98   14.96
  -3  -2 -11  101.25   16.36
  -3  -2 -12   47.96   13.15
   3   2  12   16.29   10.31
  -3  -2 -12   36.17   12.99
  -3  -2 -13  296.32   27.55
  -3  -2 -13  360.12   30.22
   3   2  13  354.12   29.04
   3   2  14   -9.33   11.89
  -3  -2 -14    5.27    9.53
  -3  -2 -15  945.88   51.91
  -3  -2 -15  981.23   53.73
   3   2  15  926.71   50.09
  -3  -2 -16  144.13   23.91
   3   2  16  149.14   23.78
  -3  -2 -16  216.20   30.07
  -3  -2 -17  642.24   47.36
   3   2  17  713.14   48.25
  -3  -2 -17  779.45   53.10
   3   2  18  337.09   36.37
  -3  -2 -18  393.55   40.79
  -3  -2 -19   95.09   24.62
   3   2  19   70.93   19.96
   3   2  20   19.14   15.28
  -3  -2 -20   54.69   20.55
   3   2  21  213.26   31.82
  -3  -2 -21  262.84   35.49
   3   2  22   92.29   22.29
  -3  -2 -22  132.24   27.44
   3   2  23   31.01   16.15
  -3  -2 -23   75.53   21.95
  -3  -2 -24  211.86   33.27
   3   2  24  156.14   30.18
  -3  -2 -25   31.50   17.50
   3   2  25   22.70   15.24
   3   2  26   84.64   24.14
  -3  -2 -26  115.43   25.92
  -3  -2 -27   75.15   22.23
   3   2  27   32.59   17.38
   3   2  28    3.36   13.72
  -3  -3  27    2.11   17.72
  -3  -3  26   47.22   19.40
  -3  -3  25  106.58   31.21
  -3  -3  24   16.85   16.92
  -3  -3  23  381.12   51.23
  -3  -3  22  234.29   39.18
  -3  -3  21   27.91   19.19
  -3  -3  20  417.56   47.87
  -3  -3  19  165.37   30.71
  -3  -3  18   17.34   15.77
  -3  -3  17  776.77   58.46
  -3  -3  16  352.05   38.67
  -3  -3  15  111.21   23.15
   3   3 -14  353.08   35.14
  -3  -3  14  329.03   35.34
   3   3 -13  214.96   26.76
  -3  -3  13  162.43   24.99
  -3  -3  12   92.16   19.01
   3   3 -12   91.90   17.59
  -3  -3  11   63.96   15.76
   3   3 -11   63.89   15.01
  -3  -3  10  279.82   27.70
   3   3 -10  317.41   29.48
  -3  -3   9  450.99   33.46
   3   3  -9  484.79   35.78
  -3  -3   8 1252.68   52.68
   3   3  -8 1331.40   55.66
  -3  -3   7 1146.88   48.86
   3   3  -7 1174.85   50.69
  -3  -3   6  649.79   36.64
   3   3  -6  682.12   38.35
  -3  -3   5 1637.74   54.37
   3   3  -5 1602.28   55.74
  -3  -3   4  561.13   31.60
   3   3  -4  560.23   32.81
   3   3  -4  566.86   32.82
   3   3  -3  333.50   24.69
   3   3  -3  322.86   24.41
  -3  -3   3  349.91   25.47
   3   3  -2  210.53   19.73
   3   3  -2  209.85   19.52
  -3  -3   1 1277.21   45.14
   3   3  -1 1282.73   43.84
   3   3  -1 1296.99   44.39
   3   3   0  397.32   24.77
  -3  -3   0  408.71   25.36
  -3  -3  -1  802.73   34.74
   3   3   1  800.81   33.81
  -3  -3  -2   28.35    7.77
   3   3   2   42.81   10.99
   3   3   2   37.35    8.02
  -3  -3  -3  544.65   28.80
   3   3   3  515.07   27.50
   3   3   3  528.11   24.32
   3   3   4  195.26   15.27
  -3  -3  -4  222.73   19.53
  -3  -3  -4  209.69   16.21
   3   3   4  177.18   17.32
  -3  -3  -5   39.43   10.70
  -3  -3  -5   20.49    7.07
   3   3   5   22.68    6.62
   3   3   5   46.40   12.16
   3   3   6  484.18   28.01
   3   3   6  431.24   19.89
  -3  -3  -6  399.55   27.24
  -3  -3  -6  436.94   23.70
   3   3   7 2442.60   61.91
  -3  -3  -7 2299.91   54.16
  -3  -3  -7 2342.41   63.14
   3   3   8  155.64   20.60
  -3  -3  -8  153.96   16.19
  -3  -3  -8  136.76   17.75
   3   3   9 1193.58   47.00
  -3  -3  -9 1130.34   45.55
  -3  -3  -9 1074.35   39.47
   3   3  10  869.47   41.57
  -3  -3 -10  872.31   41.22
  -3  -3 -10  768.57   34.68
  -3  -3 -11   35.13   11.95
  -3  -3 -11   22.25    9.08
   3   3  11   15.24   11.92
  -3  -3 -12   58.11   14.47
  -3  -3 -12   31.14   10.86
   3   3  12   42.55   13.60
   3   3  13   37.89   14.24
  -3  -3 -13   42.76   11.92
  -3  -3 -13   40.13   13.58
  -3  -3 -14  186.54   24.31
  -3  -3 -14  173.89   21.95
   3   3  14  141.57   22.00
  -3  -3 -15  170.08   25.02
  -3  -3 -15  178.42   23.80
   3   3  15  142.77   22.64
  -3  -3 -16   53.70   17.60
   3   3  16   -1.32   14.58
  -3  -3 -16   54.52   18.42
   3   3  17  347.85   34.73
  -3  -3 -17  431.70   37.84
  -3  -3 -18  491.23   41.78
   3   3  18  483.63   42.41
  -3  -3 -19   75.51   22.06
   3   3  19   40.80   18.10
  -3  -3 -20  104.44   23.93
   3   3  20  120.71   25.46
   3   3  21  403.48   43.40
  -3  -3 -21  421.27   42.90
  -3  -3 -22  290.31   36.24
   3   3  22  265.01   36.88
  -3  -3 -23    9.51   13.03
   3   3  23   -3.48   13.36
  -3  -3 -24  119.74   25.07
   3   3  24   78.60   22.40
   3   3  25   30.92   16.59
  -3  -3 -25   24.00   15.10
  -3  -3 -26   20.54   13.92
   3   3  26   12.03   15.29
   3   3  27   -5.29   19.11
   3   3  28   -0.59   17.63
  -3  -4  27   73.22   26.08
  -3  -4  26   12.39   15.45
  -3  -4  25  156.56   36.71
  -3  -4  24   94.84   28.17
  -3  -4  23   83.99   26.16
  -3  -4  22  319.73   46.05
  -3  -4  21   95.52   26.05
  -3  -4  20  214.76   36.00
  -3  -4  19  558.09   53.35
  -3  -4  18   42.08   18.08
  -3  -4  17  357.19   41.05
  -3  -4  16  276.12   35.15
  -3  -4  15  104.05   22.78
   3   4 -14  731.70   51.14
  -3  -4  14  577.34   46.26
  -3  -4  13  544.20   42.96
   3   4 -13  650.44   46.49
  -3  -4  12   13.62   11.01
   3   4 -12   16.64   10.74
  -3  -4  11  626.46   42.60
   3   4 -11  637.78   43.47
  -3  -4  10  313.40   29.79
   3   4 -10  350.82   31.92
   3   4  -9  178.53   23.03
  -3  -4   9  160.65   21.85
  -3  -4   8  819.31   44.03
   3   4  -8  822.36   45.63
   3   4  -7   10.28    8.03
  -3  -4   7    5.24    9.96
  -3  -4   6  345.68   29.21
   3   4  -6  337.93   29.72
   3   4  -6  321.26   28.39
   3   4  -5 1887.14   64.61
   3   4  -5 1805.15   63.74
  -3  -4   5 1929.04   62.97
   3   4  -4  733.03   39.46
   3   4  -4  797.82   41.14
   3   4  -3   44.12   11.82
   3   4  -3   33.07   11.36
   3   4  -2  321.60   25.17
   3   4  -2  328.62   25.10
  -3  -4   2  316.89   25.28
   3   4  -1    6.73    9.60
  -3  -4   1    4.65    6.61
  -3  -4   0  952.73   41.99
   3   4   0  994.16   41.19
   3   4   1 1423.23   48.61
  -3  -4  -1 1343.35   49.57
   3   4   2  302.91   24.18
  -3  -4  -2  270.67   22.82
  -3  -4  -3  936.14   41.28
   3   4   3  936.98   40.47
   3   4   3  959.49   32.03
   3   4   4 1037.20   32.17
  -3  -4  -4 1006.15   42.96
   3   4   4 1028.79   41.57
   3   4   5  195.81   21.31
  -3  -4  -5  190.06   21.34
   3   4   6  908.30   39.86
  -3  -4  -6  841.89   30.00
   3   4   6  729.35   22.45
  -3  -4  -6  759.15   39.64
   3   4   7  834.36   39.77
  -3  -4  -7  829.84   30.67
  -3  -4  -7  799.90   40.53
  -3  -4  -8    0.35   10.01
  -3  -4  -8   10.70    6.38
   3   4   8   13.20   12.83
   3   4   9  532.43   33.57
  -3  -4  -9  511.84   25.55
  -3  -4  -9  505.44   33.45
   3   4  10  757.11   40.77
  -3  -4 -10  695.85   30.58
  -3  -4 -10  713.70   40.08
  -3  -4 -11   12.38   10.23
  -3  -4 -11   -3.24    7.67
   3   4  11   -6.76   11.72
   3   4  12  366.78   30.76
  -3  -4 -12  393.33   31.66
  -3  -4 -12  330.90   23.70
  -3  -4 -13  338.05   25.26
   3   4  13  439.51   33.89
  -3  -4 -13  376.63   32.42
  -3  -4 -14  104.37   19.90
   3   4  14  110.24   20.81
  -3  -4 -14   79.49   14.70
  -3  -4 -15  338.20   28.05
   3   4  15  323.12   33.31
  -3  -4 -16  158.32   22.12
   3   4  16  137.16   24.68
   3   4  17  137.21   24.79
  -3  -4 -17  149.05   22.50
   3   4  18  243.95   31.83
  -3  -4 -18  270.85   29.71
   3   4  19   78.33   20.87
  -3  -4 -19  161.03   25.38
  -3  -4 -20   20.86   16.68
   3   4  20    8.88   14.68
   3   4  21  171.45   29.84
  -3  -4 -21  192.63   29.58
  -3  -4 -22  342.83   38.26
   3   4  22  287.52   39.01
  -3  -4 -23   15.00   14.83
   3   4  23   12.02   13.28
  -3  -4 -24  241.53   33.13
   3   4  24  175.62   32.09
   3   4  25   72.45   22.95
   3   4  26   41.97   20.82
   3   4  27   38.59   18.82
   3   4  28   -3.90   15.04
  -3  -5  27  365.26   55.58
  -3  -5  26    3.87   15.87
  -3  -5  25  180.99   38.79
  -3  -5  24  158.26   34.09
  -3  -5  23  -11.10   16.36
  -3  -5  22   73.80   24.84
  -3  -5  21  459.53   52.68
  -3  -5  20  107.32   28.30
  -3  -5  19  276.23   38.92
  -3  -5  18   93.68   24.37
  -3  -5  17  120.53   25.27
  -3  -5  16  622.21   51.60
  -3  -5  15   34.53   15.64
  -3  -5  14  377.07   38.22
  -3  -5  13 1341.51   67.13
   3   5 -13 1475.12   71.08
  -3  -5  12  749.61   49.37
   3   5 -12  819.14   51.85
  -3  -5  11  500.90   39.34
   3   5 -11  539.01   41.23
  -3  -5  10 1767.82   69.85
   3   5 -10 1812.51   73.79
  -3  -5   9   78.52   17.27
   3   5  -9   68.54   16.72
   3   5  -9   80.06   16.19
   3   5  -8  559.58   40.38
  -3  -5   8  611.10   40.00
   3   5  -8  585.24   40.27
  -3  -5   7  499.48   36.01
   3   5  -7  422.00   34.31
   3   5  -7  478.57   35.84
   3   5  -6  209.66   23.67
   3   5  -6  188.43   23.19
   3   5  -5  424.21   32.67
   3   5  -5  414.30   32.16
   3   5  -4 1222.32   52.47
   3   5  -4 1169.37   51.78
   3   5  -3  103.71   17.00
  -3  -5   3  124.94   18.28
   3   5  -3  110.26   17.00
   3   5  -2 1583.58   56.62
  -3  -5   2 1735.25   62.28
   3   5  -2 1655.16   58.59
  -3  -5   1  643.53   37.96
   3   5  -1  657.70   37.11
  -3  -5   0  296.42   26.30
   3   5   0  305.99   26.28
   3   5   1 1072.63   47.32
  -3  -5  -1  991.64   46.48
   3   5   2  454.82   31.17
  -3  -5  -2  452.87   31.78
   3   5   3  216.45   15.79
   3   5   3  191.92   22.08
  -3  -5  -3  191.18   21.51
   3   5   4 1994.37   42.66
  -3  -5  -4 2069.51   66.22
   3   5   4 1938.10   60.57
   3   5   5  557.86   20.18
  -3  -5  -5  674.26   39.48
   3   5   5  653.88   36.46
   3   5   6   71.47   16.59
  -3  -5  -6   40.37   12.46
   3   5   6   50.80    6.63
   3   5   7   95.25   18.52
  -3  -5  -7   71.33   15.12
  -3  -5  -8   16.13    9.48
   3   5   8   14.69   13.50
  -3  -5  -8   13.02    4.95
   3   5   9  171.58   22.46
  -3  -5  -9  144.94   12.53
  -3  -5  -9  133.73   19.60
   3   5  10  273.14   27.57
  -3  -5 -10  269.32   27.26
  -3  -5 -10  272.78   17.61
  -3  -5 -11    5.12    9.61
   3   5  11    4.16   12.36
  -3  -5 -11   -0.05    5.10
   3   5  12 1581.22   64.96
  -3  -5 -12 1504.28   44.89
  -3  -5 -12 1605.61   66.43
   3   5  13  688.73   45.31
   3   5  13  799.21   46.26
  -3  -5 -13  633.82   31.53
  -3  -5 -13  705.56   45.88
  -3  -5 -14   11.66    8.79
   3   5  14   28.94   14.50
   3   5  15  513.64   41.75
  -3  -5 -15  407.68   28.68
   3   5  16  215.89   29.92
  -3  -5 -16  165.08   19.65
   3   5  17   26.84   16.06
  -3  -5 -17   24.67   10.60
  -3  -5 -18  424.81   33.83
   3   5  18  417.59   41.79
  -3  -5 -19  485.27   37.69
   3   5  19  511.39   47.96
  -3  -5 -20    2.66   11.45
   3   5  20  -35.13   22.19
   3   5  21   95.76   24.49
  -3  -5 -21  160.90   25.04
  -3  -5 -22   89.55   19.96
   3   5  22  107.86   26.55
   3   5  23   98.76   26.42
   3   5  24  189.04   34.87
   3   5  25   -5.51   14.17
   3   5  26  101.51   28.53
   3   5  27  229.80   40.79
   3   5  28   56.98   24.27
  -3  -6  27  245.45   44.94
  -3  -6  26   -1.61   17.36
  -3  -6  25  290.88   47.72
  -3  -6  24  139.98   33.53
  -3  -6  23   -1.21   16.01
  -3  -6  22   88.30   26.53
  -3  -6  21  336.58   45.53
  -3  -6  20   87.90   24.93
  -3  -6  19  185.82   32.58
  -3  -6  18    6.79   13.52
  -3  -6  17   32.82   16.56
  -3  -6  16  158.94   28.12
  -3  -6  15    4.31   12.04
  -3  -6  14   12.03   13.34
  -3  -6  13  202.50   28.99
   3   6 -13  187.87   28.50
  -3  -6  12 1356.33   66.90
   3   6 -12 1283.07   69.56
   3   6 -12 1426.21   70.05
   3   6 -11   29.31   14.99
  -3  -6  11   30.04   13.60
   3   6 -11   26.04   12.85
  -3  -6  10  449.40   37.96
   3   6 -10  433.53   38.93
   3   6 -10  485.45   40.18
   3   6  -9  773.44   49.03
   3   6  -9  730.06   48.71
   3   6  -8   20.94   11.11
   3   6  -8   14.19    7.72
   3   6  -7    8.35    8.95
   3   6  -7    8.59   10.47
   3   6  -6  245.03   27.18
   3   6  -6  259.59   27.63
   3   6  -5    8.58    9.41
   3   6  -5   25.53   11.25
   3   6  -4  723.63   42.59
  -3  -6   4  697.91   43.47
   3   6  -4  702.47   41.74
   3   6  -3  513.67   35.38
   3   6  -3  473.01   34.19
  -3  -6   3  471.10   35.88
   3   6  -2  940.16   46.85
  -3  -6   2  985.19   50.49
   3   6  -1  274.77   26.87
  -3  -6   1  265.90   26.72
  -3  -6   0   11.17   10.23
   3   6   0   25.87   16.07
  -3  -6  -1   50.11   13.36
   3   6   1   77.28   17.99
  -3  -6  -2 1298.48   56.45
   3   6   2 1294.41   53.66
  -3  -6  -3  450.99   34.03
   3   6   3  414.33   31.19
  -3  -6  -4   66.57   15.52
   3   6   4   44.15    7.09
   3   6   4   58.20   15.64
  -3  -6  -5 1313.80   56.78
   3   6   5 1291.61   51.60
   3   6   6   96.36   17.86
  -3  -6  -6  102.31   18.91
   3   6   7  151.50   22.01
  -3  -6  -7  132.10   20.28
   3   6   8  189.75   23.60
  -3  -6  -8  141.73   20.85
   3   6   9   -5.17   11.33
  -3  -6  -9  -10.20   11.45
   3   6  10   89.40   18.66
  -3  -6 -10  100.75   18.76
   3   6  11  388.81   34.01
  -3  -6 -11  346.58   17.16
  -3  -6 -11  368.09   33.96
   3   6  12  158.34   24.41
  -3  -6 -12  144.42   12.37
  -3  -6 -13 1446.94   40.31
   3   6  13 1528.02   68.80
   3   6  14    8.17   15.94
  -3  -6 -14   21.08    7.23
   3   6  15  304.24   34.20
  -3  -6 -15  265.26   20.51
   3   6  16  598.61   47.93
  -3  -6 -16  502.59   30.00
   3   6  17  167.00   28.34
  -3  -6 -17  148.71   18.63
   3   6  18  133.68   26.22
  -3  -6 -18  115.44   17.16
   3   6  19  283.98   38.17
  -3  -6 -19  252.85   25.50
  -3  -6 -20  -25.58   14.86
   3   6  20  -17.69   20.40
   3   6  21  265.81   38.25
   3   6  22   64.02   22.21
   3   6  23   21.69   16.39
   3   6  24  112.05   28.76
   3   6  25   26.72   18.13
   3   6  26   38.72   21.15
   3   6  27  160.54   36.01
  -3  -7  26   48.02   23.57
  -3  -7  25  168.11   37.33
  -3  -7  24   42.47   22.47
  -3  -7  23   89.36   26.35
  -3  -7  22  383.90   50.11
  -3  -7  21  301.76   43.48
  -3  -7  20   35.18   21.03
  -3  -7  19  669.27   60.90
   3   7 -19  697.70   60.62
  -3  -7  18  964.04   70.29
   3   7 -18  898.51   67.73
  -3  -7  17   26.80   16.93
   3   7 -17   30.29   17.87
  -3  -7  16  800.76   60.02
   3   7 -16  741.87   60.33
  -3  -7  15  214.65   32.25
   3   7 -15  203.49   31.90
  -3  -7  14  102.61   23.11
   3   7 -14   92.05   21.59
   3   7 -13  776.56   57.29
   3   7 -12  248.32   33.17
   3   7 -11  251.03   32.07
   3   7 -11  254.65   30.53
   3   7 -10  971.02   59.95
   3   7 -10 1006.67   59.29
   3   7  -9  120.92   22.23
   3   7  -9  153.48   23.92
   3   7  -8  128.67   22.45
   3   7  -8  126.73   20.80
   3   7  -7  114.05   20.08
   3   7  -7  128.16   21.47
   3   7  -6  102.63   18.86
   3   7  -6   84.14   15.75
   3   7  -5    8.50   10.37
   3   7  -5   -8.85   13.20
   3   7  -4 2398.47   81.04
  -3  -7   4 2586.14   89.02
   3   7  -4 2446.88   81.60
   3   7  -3 1165.24   55.53
  -3  -7   3 1218.09   60.44
   3   7  -3 1141.71   55.10
  -3  -7   2  557.43   40.62
   3   7  -2  562.67   38.47
  -3  -7   1  596.34   41.42
   3   7  -1  600.29   38.90
   3   7   0   51.04   17.04
  -3  -7   0   23.75   11.34
  -3  -7  -1  227.85   25.89
   3   7   1  238.95   25.45
  -3  -7  -2  473.67   37.26
   3   7   2  441.20   34.27
  -3  -7  -3  110.33   19.06
   3   7   3   87.73   17.54
  -3  -7  -4  160.95   22.64
   3   7   4  139.91   11.80
   3   7   4  167.56   22.64
  -3  -7  -5  646.63   43.19
   3   7   5  637.57   38.93
   3   7   6    6.18   11.92
  -3  -7  -6    5.27    9.40
   3   7   7   30.00   14.44
  -3  -7  -7   26.74   12.77
   3   7   8   33.83   15.46
  -3  -7  -8   19.02   11.50
   3   7   9  109.33   20.96
  -3  -7  -9   99.53   18.85
   3   7  10   11.83   13.93
   3   7  11  217.19   28.45
   3   7  12  355.47   35.35
   3   7  13  381.18   37.29
   3   7  14   90.20   21.53
   3   7  15   29.15   17.54
  -3  -7 -15    3.37    3.24
   3   7  16   56.08   20.06
  -3  -7 -16   19.53    5.69
  -3  -7 -17   46.15    8.75
   3   7  17   47.58   19.43
  -3  -7 -18    3.55    5.04
   3   7  18   -8.02   17.75
   3   7  19   99.86   24.89
   3   7  20   75.58   24.81
   3   7  21  136.43   29.81
   3   7  22   74.65   23.21
   3   7  23   -2.40   17.84
   3   7  24    0.97   15.18
   3   7  25   27.30   20.36
  -3  -8  25   26.60   21.03
   3   8 -25    0.29   11.22
  -3  -8  24   95.02   26.40
   3   8 -24   97.83   24.31
  -3  -8  23   11.69   14.81
   3   8 -23   12.00   13.92
   3   8 -22  120.18   28.15
  -3  -8  22  131.32   33.18
  -3  -8  21  241.18   39.80
   3   8 -21  241.87   37.42
  -3  -8  20   67.67   23.94
   3   8 -20   22.30   16.54
  -3  -8  19  566.05   57.00
   3   8 -19  607.29   58.69
   3   8 -18 1447.32   86.79
   3   8 -17  108.77   28.34
   3   8 -16  453.56   48.40
   3   8 -15  450.78   46.60
   3   8 -14   91.18   21.95
   3   8 -13  507.41   47.63
   3   8 -12  921.53   62.08
   3   8 -11   39.90   17.80
   3   8 -10  972.04   61.06
   3   8  -9  823.38   55.70
   3   8  -8  736.10   51.85
   3   8  -8  763.98   52.54
   3   8  -7 1947.15   80.63
   3   8  -7 2027.42   83.87
   3   8  -6  699.34   48.34
   3   8  -6  642.42   45.78
   3   8  -5   92.49   19.13
   3   8  -5   87.96   19.30
   3   8  -4 2590.14   88.11
  -3  -8   4 2765.76   97.82
   3   8  -4 2654.12   87.94
  -3  -8   3 1700.00   76.14
   3   8  -3 1628.77   68.67
   3   8  -3 1596.08   68.95
  -3  -8   2   76.73   17.86
   3   8  -2  105.68   19.73
  -3  -8   1  740.09   49.04
   3   8  -1  752.59   46.44
  -3  -8   0  169.73   24.20
   3   8   0  114.22   19.99
  -3  -8  -1   84.20   17.60
   3   8   1   78.66   17.12
   3   8   2  196.94   24.50
  -3  -8  -2  170.03   24.61
  -3  -8  -3   51.36   15.08
   3   8   3   61.22   17.93
  -3  -8  -4 1255.39   63.34
   3   8   4 1267.94   57.38
   3   8   5 2086.97   72.73
  -3  -8  -5 2202.08   84.12
   3   8   6   39.11   16.35
  -3  -8  -6   26.56   14.09
   3   8   7  845.17   48.46
   3   8   8  894.27   51.20
   3   8   9   17.41   15.54
   3   8  10  206.79   27.60
   3   8  11  233.10   30.20
   3   8  12   40.10   17.28
   3   8  13  329.16   35.93
   3   8  14  330.18   37.25
   3   8  15   38.32   18.52
   3   8  15  -23.33   20.08
   3   8  16   30.65   17.88
   3   8  17   30.89   18.28
   3   8  18  -11.46   14.52
   3   8  19  115.07   28.59
   3   8  20  225.42   36.70
   3   8  21   31.68   18.84
   3   8  22  239.69   39.21
   3   8  23   21.34   17.81
   3   8  24   37.64   17.86
   3   9 -24   32.67   15.96
   3   9 -23   14.48   11.83
   3   9 -22    6.68   11.89
   3   9 -21   65.84   20.67
   3   9 -20   24.98   16.78
   3   9 -19   15.11   15.12
   3   9 -18  367.93   45.21
   3   9 -17   39.37   18.03
   3   9 -16   52.50   17.35
   3   9 -15  169.43   30.31
   3   9 -14    5.30   14.26
   3   9 -13  417.15   44.17
   3   9 -12  415.42   44.61
   3   9 -11   28.51   15.06
   3   9 -10  327.56   37.78
   3   9  -9  330.70   36.96
   3   9  -8    8.52   13.48
   3   9  -7  722.17   51.36
   3   9  -6  128.39   22.91
  -3  -9   5   -1.24   10.15
   3   9  -5    2.43   10.88
   3   9  -4  585.37   45.44
  -3  -9   4  648.59   51.21
   3   9  -4  650.93   47.26
  -3  -9   3 1644.32   79.88
   3   9  -3 1572.06   70.83
  -3  -9   2   61.33   18.02
   3   9  -2   87.99   24.86
   3   9  -1 2057.98   80.71
  -3  -9   1 2010.81   85.34
  -3  -9   0  621.39   47.97
   3   9   0  614.75   44.08
  -3  -9  -1   23.67   11.51
   3   9   1   34.17   13.89
  -3  -9  -2  156.31   24.86
   3   9   2  143.30   22.96
   3   9   3  330.05   32.65
   3   9   4  371.83   34.44
   3   9   5 1272.82   60.34
   3   9   6  595.78   42.78
   3   9   7  867.68   53.08
   3   9   8  544.36   43.89
   3   9   9  324.11   35.55
   3   9  10   26.42   15.24
   3   9  11  664.62   49.53
   3   9  12  207.75   31.22
   3   9  13   57.51   21.17
   3   9  14 1084.78   65.98
   3   9  15    3.02   14.51
   3   9  15   36.38   19.88
   3   9  16  323.89   38.27
   3   9  17  239.72   35.28
   3   9  18   36.26   19.30
   3   9  19  201.99   34.24
   3   9  20  444.17   51.23
   3   9  21   28.86   20.41
   3   9  22  461.00   54.69
   3   9  23   84.88   27.36
   3  10 -23  126.87   28.92
   3  10 -22   -6.07   11.74
   3  10 -21  133.99   28.37
   3  10 -20  105.14   27.17
   3  10 -19   -3.45   12.15
   3  10 -18   92.22   24.89
   3  10 -17   16.03   14.85
   3  10 -16   43.67   18.23
   3  10 -15  119.44   27.85
   3  10 -14   -2.42   15.07
   3  10 -13  110.58   23.71
   3  10 -12  567.41   51.85
   3  10 -11  112.24   24.74
   3  10 -10  150.88   28.10
   3  10  -9  763.01   56.93
   3  10  -8  659.04   51.70
   3  10  -7    4.09   13.07
   3  10  -6  150.58   25.69
   3  10  -5   75.44   19.88
   3  10  -4   49.45   19.35
   3  10  -3  332.92   36.03
   3  10  -2   22.25   15.82
   3  10  -1 1047.96   59.78
   3  10   0  474.07   41.18
   3  10   1   16.86   17.82
   3  10   2  687.99   47.57
   3  10   3  868.85   52.80
   3  10   4   58.76   21.05
   3  10   4    7.50    4.23
   3  10   5 1350.84   64.81
   3  10   6  168.14   26.49
   3  10   7    7.48   16.28
   3  10   8   31.76   17.43
   3  10   9   60.61   19.73
   3  10  10   78.70   23.11
   3  10  11  166.76   28.61
   3  10  12  157.68   29.11
   3  10  13  420.00   42.76
   3  10  14  648.00   53.79
   3  10  15  113.56   27.19
   3  10  15  133.25   27.79
   3  10  16  262.74   37.11
   3  10  17  588.47   54.07
   3  10  18  191.37   33.48
   3  10  19   81.39   25.19
   3  10  20  284.12   43.19
   3  10  21   29.66   22.28
   3  11 -22   34.40   17.90
   3  11 -21  166.68   31.86
   3  11 -20  133.77   30.12
   3  11 -19    6.22   11.70
   3  11 -18   90.79   24.13
   3  11 -17   96.42   23.30
   3  11 -16  -17.43   19.62
   3  11 -15   68.37   19.53
   3  11 -14  123.63   27.13
   3  11 -13   57.78   20.40
   3  11 -12  399.74   44.77
   3  11 -11   78.17   22.30
   3  11 -10   89.48   21.21
   3  11  -9  267.64   34.90
   3  11  -8  586.61   49.79
   3  11  -7  199.32   31.08
   3  11  -6  385.83   41.87
   3  11  -5   34.91   18.32
   3  11  -4  206.73   29.41
   3  11  -3   60.16   15.97
   3  11  -2   29.13   15.88
   3  11  -1  389.82   39.34
   3  11   0  514.10   44.30
   3  11   1   73.54   21.50
   3  11   2  451.58   40.99
   3  11   3  564.28   25.49
   3  11   3  678.39   48.42
   3  11   4   26.02   17.50
   3  11   4   -5.11    4.37
   3  11   5  365.69   37.23
   3  11   6  285.37   34.19
   3  11   7  157.27   27.41
   3  11   8  205.54   31.06
   3  11   9  190.15   30.47
   3  11  10    5.11   13.56
   3  11  11  122.31   27.27
   3  11  12    5.36   15.77
   3  11  13  406.53   43.37
   3  11  14  309.88   40.59
   3  11  15  112.31   26.87
   3  11  16   53.34   21.78
   3  11  17  306.41   41.93
   3  11  18  101.79   27.73
   3  11  19   -4.13   15.87
   3  11  20   61.23   25.85
   3  12 -21  102.04   25.36
   3  12 -20  125.03   28.41
   3  12 -19   38.29   16.99
   3  12 -18  331.51   43.10
   3  12 -17  412.37   47.77
   3  12 -16  150.88   30.34
   3  12 -15  148.84   29.50
   3  12 -14  721.48   62.51
   3  12 -13   46.67   20.99
   3  12 -12  392.10   44.91
   3  12 -11  141.90   29.29
   3  12 -10   87.97   23.10
   3  12  -9  469.28   47.34
   3  12  -8  378.35   42.58
   3  12  -7   20.83   19.56
   3  12  -6  938.45   64.47
   3  12  -5  399.66   45.04
   3  12  -4  288.88   36.60
   3  12  -3  127.50   25.17
   3  12  -2   26.17   17.44
   3  12  -1   13.10   16.97
   3  12   0  580.52   47.68
   3  12   1  343.71   38.38
   3  12   2   60.96   19.87
   3  12   2   38.79   10.58
   3  12   3   84.85   23.39
   3  12   3   42.57    8.07
   3  12   4    2.25    2.94
   3  12   4   20.58   16.88
   3  12   5  185.29   30.04
   3  12   6   70.66   21.52
   3  12   7   54.71   20.14
   3  12   8  394.80   42.06
   3  12   9  441.96   45.23
   3  12  10   70.22   22.20
   3  12  11   67.39   22.56
   3  12  12    3.38   15.44
   3  12  13   65.24   21.26
   3  12  14   47.11   19.47
   3  12  15   28.83   16.77
   3  12  16   65.29   23.20
   3  12  17   90.65   26.36
   3  12  18   23.35   18.37
   3  13 -19    0.12   11.48
   3  13 -18  178.12   33.60
   3  13 -17  488.34   51.98
   3  13 -16  215.53   37.19
   3  13 -15  151.84   32.01
   3  13 -14  870.27   67.23
   3  13 -13  153.36   30.41
   3  13 -12   81.68   21.84
   3  13 -11   78.37   21.61
   3  13 -10    5.72   13.79
   3  13  -9  125.67   28.29
   3  13  -8  379.81   43.99
   3  13  -7   22.23   15.18
   3  13  -6  445.19   46.50
   3  13  -5 1184.64   72.64
   3  13  -4   42.07   22.73
   3  13  -3 1079.72   68.54
   3  13  -2  517.40   49.78
   3  13  -1   94.47   26.58
   3  13   0  764.06   56.73
   3  13   0  626.62   37.07
   3  13   1  936.90   42.13
   3  13   1 1123.91   66.91
   3  13   2   28.64   18.69
   3  13   2   10.86    6.69
   3  13   3  317.30   37.62
   3  13   3  220.94   17.75
   3  13   4   23.98   18.13
   3  13   5   68.76   22.22
   3  13   6   75.83   22.78
   3  13   7   34.50   18.92
   3  13   8  197.62   32.91
   3  13   9  879.71   63.82
   3  13  10  312.68   41.08
   3  13  11  317.81   41.50
   3  13  12  429.32   47.63
   3  13  13   43.07   20.46
   3  13  14  -16.27   20.04
   3  13  15   91.62   26.86
   3  13  15   19.48   16.13
   3  14 -17   85.60   23.25
   3  14 -16    2.60   10.85
   3  14 -15   85.87   23.66
   3  14 -14  358.27   45.28
   3  14 -13   99.42   26.22
   3  14 -12   71.45   21.07
   3  14 -11  218.68   35.54
   3  14 -10   21.62   16.98
   3  14  -9   42.02   20.64
   3  14  -8  313.74   40.62
   3  14  -7  130.56   27.75
   3  14  -6  242.64   37.83
   3  14  -5  646.97   57.15
   3  14  -4   87.48   25.03
   3  14  -3  340.69   41.30
   3  14  -2  205.99   25.74
   3  14  -2  205.98   33.60
   3  14  -1   42.69   21.34
   3  14  -1   20.76   12.63
   3  14   0  461.44   46.98
   3  14   1 1365.66   76.54
   3  14   2  168.63   33.40
   3  14   3  835.85   61.53
   3  14   4  616.88   54.40
   3  14   5    3.19   15.54
   3  14   6  108.30   27.44
   3  14   7  216.78   35.05
   3  14   8   30.37   20.48
   3  14   9  600.58   56.30
   3  14  10  386.33   46.85
   3  14  11   59.64   24.19
   3  14  12  314.61   43.33
   3  14  13   74.65   23.58
   3  15 -14  190.12   33.29
   3  15 -13   61.63   21.58
   3  15 -12  131.82   29.03
   3  15 -11  263.07   40.19
   3  15 -10   -5.04   15.22
   3  15  -9  140.13   29.79
   3  15  -8  271.97   38.54
   3  15  -7  181.93   32.39
   3  15  -6   84.46   25.08
   3  15  -5  364.20   42.62
   3  15  -5  319.83   34.87
   3  15  -4   25.41   19.78
   3  15  -3   90.53   24.52
   3  15  -2   71.85   22.47
   3  15  -1   53.10   20.30
   3  15   0  308.94   39.29
   3  15   1  357.33   41.65
   3  15   2   78.71   25.89
   3  15   3 1045.64   72.49
   3  15   4  831.51   65.60
   3  15   5   10.08   20.86
   3  15   6  225.09   37.21
   3  15   7  106.16   27.75
   3  15   8   38.70   21.78
   3  15   9  218.33   37.33
   3  15  10  283.36   41.39
   3  16 -11  295.78   41.43
   3  16 -10  144.23   29.76
   3  16  -9   28.69   17.53
   3  16  -8  219.67   35.79
   3  16  -7   56.56   21.29
   3  16  -6  113.44   28.60
   3  16  -5  330.63   42.26
   3  16  -4   64.59   23.90
   3  16  -3   44.00   20.54
   3  16  -2   55.00   20.30
   3  16  -1   47.95   22.22
   3  16   0  277.85   39.38
   3  16   1  368.26   45.23
   3  16   2   18.10   20.38
   3  16   3  307.63   42.81
   3  16   4  326.97   44.98
   3  16   5    3.34   17.95
  -4  16   5  297.80   41.54
  -4  16   4   69.13   21.61
  -4  15   9   -5.77   18.28
  -4  15   8   86.56   26.69
  -4  15   7  275.88   41.12
  -4  15   6   11.58   16.30
  -4  15   5  239.78   36.79
  -4  15   4  297.73   38.75
  -4  15   3   22.42   15.63
  -4  15   2  198.80   30.42
  -4  15   1  314.21   36.50
  -4  15   0   23.50   15.01
  -4  15  -3   11.36   13.65
  -4  15  -4  266.47   43.77
  -4  15  -5  122.55   31.40
  -4  15  -6    5.32   13.97
  -4  15  -7  374.10   54.79
  -4  15  -8  258.27   47.43
  -4  15  -9   64.38   27.24
  -4  15 -10  377.89   58.00
  -4  14  11  -18.41   22.43
  -4  14  10   59.83   22.63
  -4  14   9    2.54   15.98
  -4  14   8  -10.16   17.47
  -4  14   7   35.75   17.91
  -4  14   6  107.36   25.92
  -4  14   5   38.85   18.96
  -4  14   4  472.60   48.24
  -4  14   3  296.36   37.51
  -4  14   2   62.54   19.88
  -4  14   1  338.91   37.19
  -4  14   1  289.04   38.19
  -4  14   0  277.58   32.76
  -4  14   0  258.92   37.17
  -4  14  -1   -8.38   14.20
  -4  14  -1   19.44   14.65
  -4  14  -2   58.52   20.08
  -4  14  -2   81.87   18.98
  -4  14  -3    0.07   12.14
  -4  14  -3   20.94   13.81
  -4  14  -4   73.34   23.76
  -4  14  -5  135.19   33.97
  -4  14  -6   16.78   20.40
  -4  14  -7  123.79   32.11
  -4  14  -8  170.00   38.85
  -4  14  -9   16.01   19.97
  -4  14 -10  308.04   51.33
  -4  14 -11  262.38   46.20
  -4  14 -12  -14.80   22.07
  -4  13  13   58.79   23.42
  -4  13  12  178.46   35.19
  -4  13  11    8.86   18.80
  -4  13  10  355.50   46.41
  -4  13   9  284.47   42.02
  -4  13   8    8.85   15.45
  -4  13   7   39.69   17.88
  -4  13   6   54.02   21.07
  -4  13   5   29.05   17.29
  -4  13   4  253.24   34.97
  -4  13   4  258.74   35.03
  -4  13   3  333.27   39.14
  -4  13   3  310.05   37.42
  -4  13   2   91.56   21.98
  -4  13   2   82.35   20.89
  -4  13   1  383.28   37.42
  -4  13   1  281.20   36.64
  -4  13   0   22.64   13.95
  -4  13   0   25.23   14.36
  -4  13  -1   22.04   15.22
  -4  13  -1   12.14   12.56
  -4  13  -2   83.05   23.19
  -4  13  -2   92.11   19.25
  -4  13  -3   53.15   20.16
  -4  13  -4   53.97   23.32
  -4  13  -5  194.68   37.62
  -4  13  -6   71.53   27.91
  -4  13  -7  145.61   35.27
  -4  13  -8   97.95   30.03
  -4  13  -9    9.15   15.94
  -4  13 -10    4.07   15.07
  -4  13 -11   32.15   18.48
  -4  13 -12  -13.67   23.15
  -4  13 -13   67.71   23.03
  -4  13 -14   90.31   27.35
  -4  12  15  322.67   48.06
  -4  12  14   61.40   22.65
  -4  12  13  138.00   32.28
  -4  12  12  608.88   60.36
  -4  12  11   32.76   20.24
  -4  12  10  834.88   67.74
  -4  12   9 1373.19   84.58
  -4  12   8   99.52   26.93
  -4  12   7  213.37   33.56
  -4  12   6  353.78   41.51
  -4  12   5  115.83   25.27
  -4  12   4  229.49   33.16
  -4  12   4  290.68   36.75
  -4  12   3  762.78   54.57
  -4  12   3  643.48   52.44
  -4  12   2  127.52   25.73
  -4  12   2   76.17   20.95
  -4  12   1  986.48   57.28
  -4  12   1  953.62   63.84
  -4  12   0  110.81   24.05
  -4  12   0  152.62   25.19
  -4  12  -1   18.38   13.29
  -4  12  -1   51.60   16.53
  -4  12  -2  290.52   39.40
  -4  12  -2  284.63   29.72
  -4  12  -3  437.43   49.69
  -4  12  -4   38.27   19.04
  -4  12  -5  598.80   33.92
  -4  12  -5  684.47   66.02
  -4  12  -6  374.77   26.64
  -4  12  -6  525.63   60.44
  -4  12  -7   15.24   17.86
  -4  12  -8   80.92   25.78
  -4  12  -9   31.12   21.06
  -4  12 -10   53.71   19.16
  -4  12 -11    7.08   20.09
  -4  12 -12   -3.55   18.77
  -4  12 -13  123.35   29.83
  -4  12 -14  143.54   32.68
  -4  12 -15    1.49   16.08
  -4  11  17  193.04   38.55
  -4  11  16  150.87   34.81
  -4  11  15  366.85   49.11
  -4  11  14   87.55   26.79
  -4  11  13   29.19   18.33
  -4  11  12  620.37   59.30
  -4  11  11  176.22   32.09
  -4  11  10  439.32   48.86
  -4  11   9 1229.55   77.38
  -4  11   8  169.34   31.04
  -4  11   7  283.77   38.05
  -4  11   6  428.39   43.43
  -4  11   5  172.58   28.10
  -4  11   4  194.28   30.15
  -4  11   4  120.52   24.88
  -4  11   3  536.00   46.90
  -4  11   3  608.40   47.54
  -4  11   2   32.85   18.21
   4 -11  -2   18.11   12.18
  -4  11   2    4.42   15.16
   4 -11  -1 1157.72   57.45
  -4  11   1 1300.69   63.33
  -4  11   1 1147.08   67.84
  -4  11   0  380.46   40.35
   4 -11   0  379.11   32.80
  -4  11   0  470.89   37.66
  -4  11  -1   12.99   12.81
   4 -11   1    4.84    7.56
  -4  11  -2  432.35   46.22
   4 -11   2  424.22   35.04
  -4  11  -3  835.98   65.60
  -4  11  -4   51.46   21.01
  -4  11  -5  580.67   32.45
  -4  11  -5  647.08   62.29
  -4  11  -6  608.49   31.45
  -4  11  -6  694.49   66.48
  -4  11  -7  159.93   16.40
  -4  11  -7  210.15   38.94
  -4  11  -8  632.41   29.19
  -4  11  -8  730.46   68.76
  -4  11  -9  398.72   52.23
  -4  11 -10  -16.31   22.98
  -4  11 -11   36.02   18.70
  -4  11 -12  209.78   37.88
  -4  11 -13  144.12   31.11
  -4  11 -14  585.93   60.20
  -4  11 -15   17.84   17.68
  -4  11 -16  171.47   34.28
  -4  11 -17  276.55   43.01
  -4  10  18  295.22   46.29
  -4  10  17  203.51   37.34
  -4  10  16  158.34   33.95
  -4  10  15  231.82   38.84
  -4  10  14   83.46   24.70
  -4  10  13   13.25   16.05
  -4  10  12   76.29   25.15
  -4  10  11   98.97   23.56
  -4  10  10   86.67   23.91
  -4  10   9  781.49   59.62
  -4  10   8   52.56   19.47
   4 -10  -8   58.33   16.41
  -4  10   7  177.38   28.13
   4 -10  -7  173.18   22.83
  -4  10   6  326.22   36.11
   4 -10  -6  326.04   30.91
  -4  10   5   81.96   21.19
  -4  10   4  287.12   35.81
   4 -10  -4  244.86   28.98
  -4  10   4  257.10   33.77
  -4  10   3 1428.29   73.95
   4 -10  -3 1379.45   64.26
   4 -10  -2  251.22   27.86
  -4  10   2  285.90   32.79
  -4  10   2  213.86   29.72
  -4  10   1  760.72   46.40
  -4  10   1  627.87   49.78
   4 -10  -1  639.38   40.86
  -4  10   0  997.56   61.89
   4 -10   0 1026.03   49.92
  -4  10   0 1138.44   55.02
  -4  10  -1  208.77   30.31
  -4  10  -1  246.07   27.21
   4 -10   1  187.13   22.15
   4 -10   2   73.56   14.83
  -4  10  -2   86.50   21.98
   4 -10   3  581.39   37.83
  -4  10  -3  527.41   51.41
   4 -10   4  178.93   22.32
  -4  10  -4  194.90   35.38
  -4  10  -5  899.65   37.37
  -4  10  -5 1025.50   76.09
  -4  10  -6  970.06   47.98
  -4  10  -6  910.35   36.03
  -4  10  -6 1022.84   76.71
  -4  10  -7  120.72   16.71
  -4  10  -7  101.18   12.72
  -4  10  -7  129.28   31.80
  -4  10  -8  723.52   29.10
  -4  10  -8  781.37   38.45
  -4  10  -8  797.36   68.98
  -4  10  -9  285.45   41.98
  -4  10  -9  266.35   17.34
  -4  10  -9  264.77   21.70
  -4  10 -10   -1.21    4.88
  -4  10 -10  -12.52   21.23
  -4  10 -11  296.69   42.11
  -4  10 -11  222.14   14.20
  -4  10 -12  645.87   61.14
  -4  10 -13   20.62   15.31
  -4  10 -14  435.79   49.95
  -4  10 -15  223.31   36.14
  -4  10 -16   50.32   20.36
  -4  10 -17  116.87   29.83
  -4  10 -18  175.59   34.05
  -4   9  20   25.88   18.23
  -4   9  19   12.19   17.01
  -4   9  18  186.92   37.40
  -4   9  17  296.32   42.97
  -4   9  16   61.10   22.75
  -4   9  15  219.64   36.71
  -4   9  14  329.98   42.26
  -4   9  13   77.04   23.63
  -4   9  12    8.09   13.99
   4  -9 -11   59.27   18.07
  -4   9  11   60.13   20.09
   4  -9 -10   36.18   11.24
  -4   9  10   39.84   16.62
  -4   9   9  196.01   29.88
   4  -9  -9  185.09   26.04
  -4   9   8   15.21   14.12
   4  -9  -8   16.29    9.45
  -4   9   7  116.25   24.20
   4  -9  -7  108.27   20.39
   4  -9  -6  314.71   30.29
  -4   9   6  356.93   37.55
   4  -9  -6  332.20   33.22
  -4   9   5  214.58   28.19
   4  -9  -5  204.00   26.24
   4  -9  -5  173.24   23.45
   4  -9  -4   26.84   14.85
  -4   9   4   15.56   15.29
  -4   9   4   23.61   15.09
   4  -9  -4   19.53   12.71
  -4   9   3  575.66   41.38
   4  -9  -3  491.26   37.51
  -4   9   3  459.75   41.43
   4  -9  -3  525.70   36.96
  -4   9   2  128.15   23.21
   4  -9  -2  134.17   18.95
  -4   9   2  155.02   23.79
  -4   9   1  132.54   23.90
   4  -9  -1  162.04   20.42
  -4   9   1  201.88   26.08
  -4   9   0  740.18   52.32
   4  -9   0  744.95   39.76
  -4   9   0  882.90   46.24
  -4   9  -1  449.87   42.13
  -4   9  -1  540.82   36.06
   4  -9   1  474.14   31.87
   4  -9   2    4.22    7.11
  -4   9  -2   35.89   14.03
  -4   9  -2   11.72   13.49
   4  -9   3  227.65   22.69
  -4   9  -3  223.25   33.49
   4  -9   4  117.13   16.63
  -4   9  -4  124.37   28.26
  -4   9  -5  146.75   15.09
  -4   9  -5  179.84   33.13
  -4   9  -6   47.57   11.26
  -4   9  -6   22.00   15.54
  -4   9  -6   47.87    9.40
  -4   9  -7  428.58   26.81
  -4   9  -7  405.64   21.16
  -4   9  -7  400.17   46.88
  -4   9  -8  493.24   27.34
  -4   9  -8  521.84   53.72
  -4   9  -8  472.55   21.45
  -4   9  -9  468.33   51.77
  -4   9  -9  408.61   18.85
  -4   9  -9  473.54   26.14
  -4   9 -10    1.46   18.03
  -4   9 -10    2.18    4.31
  -4   9 -10    2.23    4.34
  -4   9 -11  309.57   41.44
  -4   9 -11  268.64   18.77
  -4   9 -12  389.35   45.45
  -4   9 -12  241.96   13.23
  -4   9 -13   74.48   22.61
  -4   9 -13   47.52    6.76
  -4   9 -14  225.26   34.81
  -4   9 -15  165.46   31.21
  -4   9 -16    9.73   15.72
  -4   9 -17   94.79   25.23
  -4   9 -18  107.89   27.03
  -4   9 -19    8.07   15.04
  -4   9 -20  127.27   28.59
  -4   8  21    8.48   17.07
  -4   8  20  478.78   55.86
  -4   8  19   18.11   18.46
  -4   8  18  260.26   40.93
  -4   8  17  267.26   40.92
  -4   8  16  119.70   28.97
  -4   8  15  227.44   36.02
   4  -8 -14  846.23   58.70
  -4   8  14  767.98   61.33
   4  -8 -13  208.24   29.66
  -4   8  13  215.23   34.40
   4  -8 -12   81.28   20.16
  -4   8  12   80.42   23.52
   4  -8 -11  284.04   34.24
  -4   8  11  248.71   33.83
  -4   8  10  -23.33   17.33
   4  -8 -10    0.20   10.58
   4  -8  -9  479.65   42.52
  -4   8   9  417.00   39.92
  -4   8   8  506.51   44.07
   4  -8  -8  525.91   42.74
   4  -8  -7   15.78   12.55
  -4   8   7   -9.02   14.48
   4  -8  -7   -2.78   14.77
   4  -8  -6 1590.43   64.84
   4  -8  -6 1548.36   68.59
  -4   8   6 1644.83   73.40
   4  -8  -5  811.52   48.04
  -4   8   5  950.63   54.92
   4  -8  -5  937.06   47.90
   4  -8  -4   25.16   12.35
  -4   8   4   16.61   12.53
   4  -8  -4   24.63   12.75
  -4   8   4    8.81   12.39
  -4   8   3  656.29   42.65
  -4   8   3  569.78   44.94
   4  -8  -3  610.72   40.50
   4  -8  -3  594.60   36.72
  -4   8   2   19.01   13.24
   4  -8  -2   26.32   13.74
  -4   8   2   19.93   12.91
   4  -8  -2    9.72    8.02
  -4   8   1  406.99   32.45
   4  -8  -1  326.26   26.06
   4  -8  -1  357.87   33.26
  -4   8   1  301.05   32.95
  -4   8   0 1443.22   69.10
   4  -8   0 1391.60   50.37
  -4   8   0 1597.25   58.17
  -4   8  -1  121.45   19.34
  -4   8  -1   85.54   20.74
   4  -8   1   89.10   13.76
  -4   8  -2  474.22   43.46
   4  -8   2  547.09   30.89
  -4   8  -2  556.29   32.76
   4  -8   3  486.99   29.43
  -4   8  -3  396.22   41.51
  -4   8  -4  280.95   37.33
   4  -8   4  330.77   24.06
  -4   8  -5  366.92   43.03
  -4   8  -6   38.19    9.54
  -4   8  -6   32.73    7.41
  -4   8  -6   18.48   16.67
  -4   8  -7  144.98   13.99
  -4   8  -7  122.17   11.21
  -4   8  -7  123.77   27.60
  -4   8  -8  304.15   40.31
  -4   8  -8  266.82   14.26
  -4   8  -8  348.67   20.61
  -4   8  -9  508.89   50.58
  -4   8  -9  487.64   23.59
  -4   8 -10    2.15    3.17
  -4   8 -10   -4.84   16.78
  -4   8 -10    4.06    3.59
  -4   8 -11  143.62   28.92
  -4   8 -11  122.76   11.58
  -4   8 -11  101.78    8.35
  -4   8 -12  439.00   46.20
  -4   8 -12  398.37   19.76
  -4   8 -13    0.62    3.49
  -4   8 -13   -1.41   13.63
  -4   8 -13   -5.36    4.66
  -4   8 -14  136.37   12.11
  -4   8 -14  187.57   30.62
  -4   8 -15  199.91   33.19
  -4   8 -15  122.15   12.30
  -4   8 -16   42.87   20.33
  -4   8 -17  300.40   40.18
  -4   8 -18   84.90   23.23
  -4   8 -19   10.69   15.79
  -4   8 -20   31.86   16.92
  -4   8 -21   77.88   23.66
  -4   7  22  644.67   65.84
  -4   7  21    4.93   15.55
  -4   7  20  432.22   52.79
  -4   7  19  264.66   40.11
  -4   7  18   12.26   13.79
  -4   7  17  105.32   26.74
  -4   7  16  201.52   33.60
   4  -7 -15   10.76   10.62
  -4   7  15   30.77   19.40
  -4   7  14 1231.49   75.54
   4  -7 -14 1202.00   69.00
   4  -7 -13  243.04   31.99
  -4   7  13  205.38   33.09
  -4   7  12  590.30   50.69
   4  -7 -12  632.33   49.16
  -4   7  11 1236.61   69.64
   4  -7 -11 1313.14   71.30
   4  -7 -10  401.49   39.60
  -4   7  10  402.38   40.98
   4  -7  -9  135.37   23.27
  -4   7   9  111.12   23.26
   4  -7  -8 1253.98   59.53
   4  -7  -8 1228.71   66.09
  -4   7   8 1063.33   59.84
  -4   7   7  864.70   52.37
   4  -7  -7  951.97   51.87
   4  -7  -7  933.61   57.25
   4  -7  -6  297.93   28.87
  -4   7   6  244.32   29.73
   4  -7  -6  276.09   31.56
   4  -7  -5 2430.32   74.59
  -4   7   5 2509.17   83.46
   4  -7  -5 2455.66   87.37
   4  -7  -4  498.09   32.14
   4  -7  -4  423.39   37.05
  -4   7   4  499.55   37.65
  -4   7   4  454.20   40.38
  -4   7   3  245.43   29.57
   4  -7  -3  245.67   27.33
  -4   7   3  287.42   27.75
   4  -7  -3  276.91   24.07
  -4   7   2  754.04   42.32
   4  -7  -2  697.06   42.51
  -4   7   2  677.27   46.75
   4  -7  -2  672.57   34.69
   4  -7  -1   81.10   17.01
  -4   7   1   46.79   15.15
  -4   7   1   66.14   14.74
   4  -7  -1   54.54   11.45
   4  -7   0  487.67   27.78
  -4   7   0  489.16   39.48
  -4   7   0  573.84   33.71
   4  -7   0  506.32   36.64
  -4   7  -1  620.49   45.14
  -4   7  -1  696.20   35.46
   4  -7   1  654.25   30.11
   4  -7   1  692.72   43.17
  -4   7  -2  133.01   24.78
   4  -7   2  143.40   14.47
  -4   7  -2  168.43   18.85
   4  -7   3 2032.09   52.46
  -4   7  -3 1958.28   52.67
   4  -7   4  980.48   35.51
  -4   7  -4  834.43   58.22
  -4   7  -5   -6.73   15.44
  -4   7  -6  862.38   30.75
  -4   7  -6  868.14   63.21
  -4   7  -7  533.98   49.73
  -4   7  -7  494.10   21.91
  -4   7  -8   -0.49    1.24
  -4   7  -8    2.62   15.95
  -4   7  -8    2.47    3.59
  -4   7  -9  560.57   50.29
  -4   7  -9  477.83   20.08
  -4   7 -10  182.64   12.25
  -4   7 -10  201.59   31.95
  -4   7 -11   71.85    7.12
  -4   7 -11  117.34   24.62
  -4   7 -11  100.36    9.06
  -4   7 -12  165.19   11.60
  -4   7 -12  137.52   10.65
  -4   7 -12  191.80   30.07
  -4   7 -13   30.47   17.51
  -4   7 -13   31.55    7.11
  -4   7 -13   12.23    4.52
  -4   7 -14  125.10   10.89
  -4   7 -14  137.71   12.89
  -4   7 -15   64.66    9.87
  -4   7 -15   67.77    8.89
  -4   7 -16   21.29    6.48
  -4   7 -16   55.29   21.66
  -4   7 -17  404.50   45.80
  -4   7 -17  318.20   21.34
  -4   7 -18  535.51   51.85
  -4   7 -19   58.53   21.20
  -4   7 -20  106.57   26.40
  -4   7 -21   90.05   23.97
  -4   7 -22   48.03   19.16
  -4   6  23   99.26   28.14
  -4   6  22  286.17   44.63
  -4   6  21   -6.74   16.57
  -4   6  20  340.47   46.43
  -4   6  19  292.96   41.34
  -4   6  18   -7.93   15.13
  -4   6  17   99.63   26.46
   4  -6 -16   19.63    9.94
  -4   6  16   27.08   16.58
  -4   6  15    8.97   12.58
   4  -6 -15    6.55    9.54
   4  -6 -14  506.02   43.67
  -4   6  14  590.46   51.22
   4  -6 -13  423.62   40.13
  -4   6  13  477.98   45.95
  -4   6  12  191.93   30.11
   4  -6 -12  206.67   27.77
   4  -6 -11  358.30   36.45
  -4   6  11  361.12   38.91
   4  -6 -10   88.37   18.72
  -4   6  10  105.62   22.77
   4  -6  -9   83.59   18.56
   4  -6  -9   94.14   19.08
  -4   6   9  131.29   24.61
   4  -6  -8  660.89   48.10
   4  -6  -8  600.84   40.78
  -4   6   8  637.35   46.13
  -4   6   7  705.00   46.11
   4  -6  -7  748.01   50.52
   4  -6  -7  721.72   42.32
   4  -6  -6   10.98   10.82
  -4   6   6  -15.40   13.17
   4  -6  -6    7.09    9.56
   4  -6  -5 1827.95   61.51
   4  -6  -5 1880.87   76.04
  -4   6   5 1704.98   66.83
   4  -6  -4 1020.63   44.54
   4  -6  -4  971.87   53.96
  -4   6   4  995.55   49.29
  -4   6   4 1000.85   57.64
   4  -6  -3   25.06   10.53
   4  -6  -3   32.69    9.82
  -4   6   3    8.76   10.18
  -4   6   3   21.24   11.02
   4  -6  -2  305.31   22.32
   4  -6  -2  294.62   28.62
  -4   6   2  319.07   26.52
  -4   6   2  263.21   29.13
  -4   6   1   80.94   18.02
   4  -6  -1  114.60   19.67
  -4   6   1  108.39   16.76
   4  -6  -1  114.33   13.82
   4  -6   0   13.92   11.61
  -4   6   0    3.96   11.69
  -4   6   0    5.94   11.04
   4  -6   0    3.43    5.79
   4  -6   1 2071.52   47.96
   4  -6   1 2017.09   70.96
  -4   6  -1 1935.95   75.96
  -4   6  -2  369.11   36.19
   4  -6   2  446.79   34.64
  -4   6  -2  421.98   25.44
   4  -6   2  395.71   20.14
  -4   6  -3 1937.93   48.75
   4  -6   3 1992.67   44.62
  -4   6  -3 1851.25   79.22
   4  -6   3 1891.03   70.53
   4  -6   4 1695.57   38.34
  -4   6  -4 1766.67   42.88
  -4   6  -4 1724.29   78.58
  -4   6  -5   52.25   16.60
  -4   6  -5   88.26   10.60
  -4   6  -6  471.15   44.71
  -4   6  -6  405.17   17.49
  -4   6  -7  429.10   42.17
  -4   6  -7  374.94   15.79
  -4   6  -8  157.14    9.59
  -4   6  -8  196.61   29.50
  -4   6  -9  510.07   46.90
  -4   6  -9  366.09   13.78
  -4   6 -10  408.98   14.61
  -4   6 -10  588.01   51.14
  -4   6 -11   43.71    5.42
  -4   6 -11   50.69    6.36
  -4   6 -12  414.07   18.33
  -4   6 -12  351.40   15.46
  -4   6 -13  261.62   16.06
  -4   6 -13  228.13   13.54
  -4   6 -14   19.38    6.13
  -4   6 -14   34.23   18.66
  -4   6 -14   16.04    5.36
  -4   6 -15  113.03   25.15
  -4   6 -15  112.12   12.63
  -4   6 -15   73.52   10.90
  -4   6 -15   88.62   10.41
  -4   6 -16  178.36   16.56
  -4   6 -16  135.46   14.76
  -4   6 -16  169.28   14.07
  -4   6 -17   22.99    7.92
  -4   6 -17   39.47   20.30
  -4   6 -18  433.64   27.09
  -4   6 -18  516.48   49.86
  -4   6 -19  120.19   15.50
  -4   6 -19  171.76   31.02
  -4   6 -20  161.77   30.28
  -4   6 -21  256.15   36.16
  -4   6 -22  151.32   29.37
  -4   6 -23   11.33   13.66
  -4   5  24   -5.85   19.90
  -4   5  23   32.55   18.19
  -4   5  22   62.35   21.64
  -4   5  21  -13.10   18.33
  -4   5  20  440.79   50.85
  -4   5  19  452.15   50.79
  -4   5  18   90.45   25.66
  -4   5  17  637.21   55.40
  -4   5  16   62.39   20.28
  -4   5  15   -8.77   15.59
   4  -5 -14 1311.74   70.93
  -4   5  14 1329.93   75.24
   4  -5 -13  965.97   59.41
  -4   5  13  989.68   64.18
   4  -5 -12  108.05   21.68
  -4   5  12  107.13   23.84
   4  -5 -11  796.53   52.27
  -4   5  11  840.42   56.37
   4  -5 -10   34.80   12.76
  -4   5  10   36.61   16.01
   4  -5 -10   26.54   13.02
   4  -5  -9   93.75   17.92
  -4   5   9   87.38   19.28
   4  -5  -9   76.74   16.86
   4  -5  -8   90.50   18.02
   4  -5  -8  108.20   18.36
  -4   5   8  111.65   22.12
   4  -5  -7  127.95   21.08
   4  -5  -7  108.92   18.07
  -4   5   7  129.05   22.14
   4  -5  -6  583.40   42.78
   4  -5  -6  573.14   35.18
  -4   5   6  576.39   41.00
   4  -5  -5 3207.18   96.83
   4  -5  -5 3166.87   78.51
  -4   5   5 3142.24   88.37
   4  -5  -4 1007.83   42.03
   4  -5  -4 1008.54   53.99
  -4   5   4 1043.30   49.72
   4  -5  -3 1270.23   43.91
   4  -5  -3 1240.97   59.03
  -4   5   3 1228.17   59.93
  -4   5   3 1290.72   52.65
   4  -5  -2 2180.76   54.01
  -4   5   2 2104.86   63.78
   4  -5  -2 2189.86   77.63
   4  -5  -1  645.17   28.61
  -4   5   1  662.42   34.91
  -4   5   1  599.88   42.21
   4  -5  -1  648.37   41.76
   4  -5   0   51.07   13.43
  -4   5   0   53.46   15.55
  -4   5   0   64.20   12.95
   4  -5   0   79.35   10.93
  -4   5  -1  905.27   50.67
  -4   5  -1  972.04   37.50
   4  -5   1  971.40   48.79
   4  -5   1  975.05   28.65
   4  -5   2 1265.26   30.60
  -4   5  -2 1289.47   61.32
  -4   5  -2 1332.96   40.82
   4  -5   2 1348.15   57.12
   4  -5   3 1293.27   29.44
  -4   5  -3 1339.09   64.62
  -4   5  -3 1365.81   37.86
   4  -5   3 1304.84   56.29
  -4   5  -4 1716.89   39.77
   4  -5   4 1963.94   70.39
  -4   5  -4 1846.33   77.70
  -4   5  -5  128.38   10.30
  -4   5  -5  199.19   28.45
  -4   5  -6    2.94    1.78
  -4   5  -6   -6.71   18.02
  -4   5  -6    0.34    1.16
  -4   5  -7  209.97   28.69
  -4   5  -8   49.72   17.78
  -4   5  -9  362.86   39.21
  -4   5 -10  682.28   15.51
  -4   5 -10  100.21    6.40
  -4   5 -11    2.90    4.00
  -4   5 -11   -1.23    3.44
  -4   5 -11   10.30    3.68
  -4   5 -11    4.09   13.60
  -4   5 -12  772.51   26.28
  -4   5 -12  944.14   61.61
  -4   5 -13  266.88   17.05
  -4   5 -13  218.50   16.56
  -4   5 -13  286.17   36.26
  -4   5 -14  130.92   13.32
  -4   5 -14  102.79   12.84
  -4   5 -15  108.30   14.07
  -4   5 -15  176.68   29.93
  -4   5 -16  489.42   28.82
  -4   5 -16  777.31   57.92
  -4   5 -17   26.70   10.68
  -4   5 -17   64.24   22.46
  -4   5 -18  182.65   31.34
  -4   5 -18  146.68   18.42
   4  -5  19  157.77   18.34
  -4   5 -19  188.92   32.09
  -4   5 -20   41.86   20.11
  -4   5 -21  164.55   30.07
  -4   5 -22   20.22   16.77
  -4   5 -23   18.96   15.70
  -4   5 -24   87.74   23.54
  -4   4  24   87.94   24.03
  -4   4  23   -8.79   17.80
  -4   4  22  107.17   26.96
  -4   4  21    9.00   15.94
  -4   4  20  250.73   39.70
  -4   4  19  907.42   69.45
  -4   4  18   18.81   16.92
  -4   4  17  288.62   38.45
  -4   4  16  270.12   36.29
  -4   4  15  100.27   24.28
  -4   4  14  841.93   59.43
  -4   4  13 1145.52   66.79
  -4   4  12   90.99   23.17
   4  -4 -11 1173.40   57.88
  -4   4  11 1170.79   64.54
  -4   4  10  465.42   40.84
   4  -4 -10  467.67   36.57
   4  -4 -10  421.92   37.63
   4  -4  -9   72.96   17.17
  -4   4   9   50.32   16.33
   4  -4  -9   54.59   15.02
   4  -4  -8  351.73   29.63
   4  -4  -8  310.11   31.99
  -4   4   8  311.38   32.19
   4  -4  -7  299.48   26.65
  -4   4   7  282.35   30.47
   4  -4  -7  279.33   30.11
   4  -4  -6  606.42   36.40
   4  -4  -6  548.87   40.72
  -4   4   6  562.17   40.30
   4  -4  -5 2906.14   73.14
  -4   4   5 2846.25   82.41
   4  -4  -5 2937.40   89.74
   4  -4  -4  167.36   22.34
  -4   4   4  214.55   25.10
   4  -4  -3 2123.44   74.28
   4  -4  -3 2168.03   56.29
  -4   4   3 2150.35   76.08
  -4   4   3 2077.84   65.05
   4  -4  -2 2568.07   56.19
   4  -4  -2 2546.12   80.54
  -4   4   2 2434.37   66.76
  -4   4   2 2467.52   81.49
   4  -4  -1 1744.10   44.03
   4  -4  -1 1843.25   68.75
  -4   4   1 1715.48   53.28
  -4   4   1 1687.91   67.94
   4  -4   0  384.18   19.00
  -4   4   0  382.80   25.18
   4  -4   0  301.55   28.24
  -4   4   0  303.67   29.35
   4  -4   1  758.10   23.32
  -4   4  -1  681.16   43.26
   4  -4   1  809.28   45.14
  -4   4  -1  769.09   31.35
  -4   4  -2  893.15   50.02
   4  -4   2  920.42   46.84
  -4   4  -2  937.40   30.30
  -4   4  -3  698.58   45.76
  -4   4  -3  679.18   22.48
   4  -4   3  695.04   40.94
   4  -4   4 4114.89   96.93
  -4   4  -4 4016.93  108.09
  -4   4  -5  101.99   20.82
   4  -4   5  157.15   24.02
  -4   4  -6  741.43   50.57
  -4   4  -7  504.78   42.93
  -4   4  -8    8.80   12.25
  -4   4  -9  171.30   25.93
  -4   4 -10  736.26   18.55
  -4   4 -10  947.54   24.17
  -4   4 -11    6.19   14.08
  -4   4 -11    7.37    4.81
  -4   4 -12 1578.01   39.13
  -4   4 -12 1967.00   84.84
  -4   4 -13  529.79   26.10
  -4   4 -13  694.52   52.09
   4  -4  14  201.99   15.89
  -4   4 -14  185.54   18.06
   4  -4  15  116.80   13.38
  -4   4 -15   77.43   14.72
  -4   4 -15  138.30   27.88
   4  -4  16  658.31   32.69
  -4   4 -16  743.97   56.61
   4  -4  17  130.37   16.44
  -4   4 -17  115.33   17.87
   4  -4  18  225.22   22.63
  -4   4 -18  199.04   21.91
   4  -4  19  104.33   16.68
  -4   4 -19  151.88   29.83
  -4   4 -19   95.32   17.35
   4  -4  20  113.34   17.48
  -4   4 -20  123.83   26.71
  -4   4 -21  299.91   39.07
  -4   4 -22   64.15   21.24
  -4   4 -23   15.63   16.86
  -4   4 -24   90.61   24.29
  -4   4 -25  119.02   26.74
  -4   3  25   38.83   21.33
  -4   3  24  149.69   33.50
  -4   3  23   33.20   19.84
  -4   3  22  157.54   32.29
  -4   3  21   95.67   25.47
  -4   3  20  -13.01   18.26
  -4   3  19  366.59   45.35
  -4   3  18  319.89   42.36
  -4   3  17  -15.46   17.54
  -4   3  16  139.57   27.21
  -4   3  15   43.96   17.75
  -4   3  14   22.92   14.17
  -4   3  13  693.39   52.49
   4  -3 -12   80.23   18.80
  -4   3  12   62.34   18.55
   4  -3 -11  655.74   44.09
  -4   3  11  584.72   46.35
   4  -3 -10  943.11   50.76
  -4   3  10  889.96   54.37
   4  -3  -9   71.30   15.78
  -4   3   9   92.54   19.93
   4  -3  -8  309.55   31.56
  -4   3   8  307.12   31.65
   4  -3  -8  297.88   27.81
   4  -3  -7  805.03   42.85
   4  -3  -7  835.63   49.47
  -4   3   7  811.82   47.35
   4  -3  -6   41.79   13.58
  -4   3   6   45.98   15.81
   4  -3  -6   24.94   10.96
  -4   3   5  943.64   47.46
   4  -3  -5  920.17   42.09
   4  -3  -5  898.89   50.92
  -4   3   4  416.81   30.67
   4  -3  -4  454.59   29.37
   4  -3  -4  408.34   32.92
   4  -3  -3    2.94    9.74
   4  -3  -3   19.80   11.01
  -4   3   3   14.05   12.17
   4  -3  -2 1003.11   36.70
  -4   3   2  919.92   40.28
  -4   3   2  898.92   47.69
   4  -3  -2  956.42   48.06
  -4   3   1 1175.70   41.29
   4  -3  -1 1163.87   52.56
   4  -3  -1 1212.79   36.92
  -4   3   1 1091.40   53.09
   4  -3   0   12.66   12.92
  -4   3   0   -3.84   12.48
   4  -3   0   23.94    9.97
  -4   3   0   -2.28    7.86
  -4   3  -1 1557.77   62.89
  -4   3  -1 1576.08   37.39
   4  -3   1 1570.63   61.46
   4  -3   2  720.10   41.18
  -4   3  -2  732.89   44.02
  -4   3  -2  720.40   21.19
  -4   3  -3  368.25   33.25
   4  -3   3  344.82   29.24
  -4   3  -4 2620.15   84.63
   4  -3   4 2692.22   76.83
   4  -3   5  555.63   36.47
  -4   3  -5  534.75   40.57
   4  -3   6 1361.26   56.62
  -4   3  -6 1290.47   62.91
  -4   3  -7 1463.64   67.58
  -4   3  -8  772.86   50.62
  -4   3  -9  175.31   26.91
  -4   3  -9  134.34    7.92
  -4   3 -10 1384.17   68.20
  -4   3 -10  988.25   25.21
  -4   3 -11   45.44   17.90
   4  -3  11   25.09    5.29
  -4   3 -11   39.28    7.92
   4  -3  12 1482.95   37.12
  -4   3 -12 1497.89   41.32
  -4   3 -13  941.76   36.26
   4  -3  13  919.57   33.18
   4  -3  14    0.93    5.52
  -4   3 -14    8.15    9.44
  -4   3 -14   22.52   17.74
  -4   3 -15  139.85   27.92
  -4   3 -15  100.09   16.09
   4  -3  15  115.92   14.93
  -4   3 -16  431.72   31.31
   4  -3  16  497.45   31.06
  -4   3 -17   96.54   17.66
   4  -3  17  125.47   17.36
  -4   3 -18  308.01   29.03
  -4   3 -18  422.91   46.17
   4  -3  18  366.81   29.30
  -4   3 -19  153.15   21.91
   4  -3  19  155.48   20.52
  -4   3 -20   30.60   12.62
   4  -3  20   46.72   12.78
  -4   3 -21  384.24   45.06
   4  -3  21  255.70   28.23
   4  -3  22  213.99   26.07
  -4   3 -22  267.85   38.91
  -4   3 -23   14.99   16.24
  -4   3 -24  127.20   28.42
  -4   3 -25  159.52   30.47
  -4   3 -26    2.69   12.81
  -4   2  25   52.83   25.31
  -4   2  24  171.77   35.83
  -4   2  23   20.37   19.18
  -4   2  22  503.68   55.92
  -4   2  21  196.53   36.86
  -4   2  20   37.73   20.15
  -4   2  19  343.56   43.95
  -4   2  18  678.11   58.14
  -4   2  17   67.60   20.56
  -4   2  16  324.39   40.41
  -4   2  15   14.14   13.59
  -4   2  14   37.47   16.38
  -4   2  13   63.48   18.71
   4  -2 -12   12.29    9.02
  -4   2  12   13.01   12.69
  -4   2  11  539.00   44.01
   4  -2 -11  564.33   40.21
  -4   2  10  586.08   44.01
   4  -2 -10  641.70   41.50
   4  -2  -9  303.68   28.25
  -4   2   9  365.31   34.82
  -4   2   8  248.00   29.24
   4  -2  -8  225.69   24.36
   4  -2  -7 1165.08   50.88
  -4   2   7 1158.88   55.51
   4  -2  -6  683.17   44.19
   4  -2  -6  668.14   37.02
  -4   2   6  706.65   41.84
  -4   2   5   22.32   12.35
   4  -2  -5   10.79   13.22
   4  -2  -5   25.79   11.24
   4  -2  -4  954.99   40.56
   4  -2  -4 1039.97   51.57
  -4   2   4 1098.77   46.74
   4  -2  -3  650.16   31.90
  -4   2   3  700.49   34.99
   4  -2  -3  644.89   39.82
   4  -2  -2   14.51    9.20
  -4   2   2    7.18   10.05
   4  -2  -2   15.45    8.23
  -4   2   2   10.27    7.64
   4  -2  -1  323.53   27.41
   4  -2  -1  333.28   20.03
  -4   2   1  325.63   29.39
  -4   2   1  339.01   20.39
  -4   2   0  598.75   38.25
   4  -2   0  614.64   36.73
   4  -2   0  542.21   23.36
  -4   2   0  592.30   23.80
  -4   2  -1  739.84   42.85
   4  -2   1  733.47   40.55
   4  -2   1  733.29   23.99
  -4   2  -1  694.65   23.03
   4  -2   2   79.61    7.26
   4  -2   2   87.93   15.91
  -4   2  -2  114.91   19.26
   4  -2   2  105.70    8.50
  -4   2  -2  105.63    8.46
  -4   2  -3    0.16    0.94
   4  -2   3   22.62    3.77
  -4   2  -3   30.94   15.62
   4  -2   3   31.98   10.42
   4  -2   4  536.64   34.42
  -4   2  -4  553.81   38.69
   4  -2   5 1233.49   51.07
  -4   2  -5 1207.98   56.72
  -4   2  -6   19.81   13.12
   4  -2   6  113.50   20.07
  -4   2  -7  931.45   20.54
  -4   2  -7 1326.31   61.30
  -4   2  -8 1214.80   26.79
  -4   2  -8 1534.12   67.57
  -4   2  -9   18.42   13.20
  -4   2  -9   15.36    5.41
   4  -2   9   10.65    3.44
   4  -2  10  300.11   15.30
  -4   2 -10  287.63   31.90
  -4   2 -10  312.83   16.81
  -4   2 -11  743.13   28.17
   4  -2  11  795.72   27.87
  -4   2 -12   86.49   12.17
  -4   2 -12   82.60   21.23
   4  -2  12   90.61   11.43
  -4   2 -13  696.05   33.37
   4  -2  13  676.25   31.11
  -4   2 -14   77.21   21.88
  -4   2 -14   67.24   13.57
   4  -2  14   69.79   12.52
  -4   2 -15  424.44   42.92
   4  -2  15  368.62   26.65
  -4   2 -15  352.62   28.31
  -4   2 -16  924.20   63.39
  -4   2 -16  731.02   42.07
   4  -2  16  833.59   42.06
  -4   2 -17  163.14   22.67
   4  -2  17  190.40   22.22
  -4   2 -18  257.66   27.73
  -4   2 -18  378.46   44.91
   4  -2  18  332.89   29.60
  -4   2 -19  561.10   41.14
  -4   2 -19  722.28   60.52
   4  -2  19  653.47   42.95
  -4   2 -20  155.18   23.81
   4  -2  20  162.70   23.86
  -4   2 -21  178.08   32.20
   4  -2  21  152.88   23.98
  -4   2 -22  390.38   45.56
   4  -2  22  394.36   37.67
   4  -2  23   51.67   16.89
  -4   2 -23   92.63   25.12
  -4   2 -24  136.48   29.48
  -4   2 -25  281.92   39.41
  -4   2 -26   29.04   17.46
  -4   2 -27  103.08   26.42
  -4   1  26   16.53   17.34
  -4   1  25   99.56   29.58
  -4   1  24  443.58   55.97
  -4   1  23   53.67   22.46
  -4   1  22  398.96   50.26
  -4   1  21  318.90   43.85
  -4   1  20   21.76   16.24
  -4   1  19  206.95   35.77
  -4   1  18  615.16   55.66
  -4   1  17  211.72   34.34
  -4   1  16 1271.80   76.08
  -4   1  15  790.58   57.90
  -4   1  14   58.48   20.07
   4  -1 -13  441.06   37.66
  -4   1  13  441.61   42.27
   4  -1 -12  269.26   28.48
  -4   1  12  276.22   32.85
  -4   1  11  137.58   23.70
   4  -1 -11  123.21   20.23
   4  -1 -10 1311.97   57.96
  -4   1  10 1268.46   62.97
   4  -1  -9  767.86   43.34
  -4   1   9  796.25   48.61
   4  -1  -8  131.36   19.62
  -4   1   8  102.75   20.57
  -4   1   7 1480.91   59.78
   4  -1  -7 1373.98   53.79
   4  -1  -6  227.37   23.01
  -4   1   6  257.21   26.25
   4  -1  -5  666.96   35.26
  -4   1   5  658.22   36.82
   4  -1  -4 1371.28   58.18
   4  -1  -4 1274.51   45.75
  -4   1   4 1296.14   47.38
   4  -1  -3  422.70   31.93
  -4   1   3  411.01   25.75
   4  -1  -3  381.54   24.03
   4  -1  -2  494.20   33.20
   4  -1  -2  470.38   25.00
  -4   1   2  475.57   25.48
  -4   1   1 1968.98   65.01
   4  -1  -1 1927.12   46.46
   4  -1  -1 1953.20   62.84
  -4   1   1 1932.52   46.65
   4  -1   0  271.90   23.87
  -4   1   0  254.24   24.75
   4  -1   0  261.97   16.53
  -4   1   0  279.50   17.23
  -4   1  -1   56.84   14.24
  -4   1  -1   53.03    7.97
   4  -1   1   46.32    7.21
   4  -1   1   54.84   12.60
   4  -1   1   46.46    6.96
   4  -1   2  904.46   43.21
  -4   1  -2  852.97   23.61
   4  -1   2  835.04   24.43
   4  -1   2  869.93   23.83
  -4   1  -2  865.00   44.52
   4  -1   3   86.41   14.28
  -4   1  -3   95.94   17.14
   4  -1   3  113.07    9.26
   4  -1   3  106.66    8.05
   4  -1   4  114.52   16.26
   4  -1   4  114.55    8.18
   4  -1   4  140.00    8.36
   4  -1   5 1162.61   23.49
  -4   1  -5 1216.72   27.28
  -4   1  -5 1274.75   54.96
   4  -1   5 1257.53   49.40
  -4   1  -6  769.04   44.50
   4  -1   6  736.58   20.20
   4  -1   6  806.11   40.25
  -4   1  -6  751.74   22.68
  -4   1  -7 1579.40   63.45
   4  -1   7 1733.56   59.01
  -4   1  -7 1715.26   36.28
   4  -1   8  880.18   24.55
  -4   1  -8  866.01   48.73
  -4   1  -8  904.18   28.35
  -4   1  -9  459.95   36.51
   4  -1   9  498.46   21.30
  -4   1  -9  411.92   20.41
  -4   1 -10  103.51   19.99
   4  -1  10  124.28   12.63
  -4   1 -10  111.79   12.17
  -4   1 -11  279.96   30.75
   4  -1  11  263.43   19.05
  -4   1 -11  252.50   18.46
  -4   1 -12   25.94    8.94
   4  -1  12   22.74    7.71
  -4   1 -12   19.11   14.04
  -4   1 -13  308.77   33.96
   4  -1  13  267.03   22.06
  -4   1 -13  237.87   21.59
  -4   1 -14  111.21   16.71
   4  -1  14  116.65   16.54
  -4   1 -15   20.64   11.74
  -4   1 -15   44.05   20.48
   4  -1  15   12.91    8.72
  -4   1 -16  245.07   34.58
  -4   1 -16  227.17   25.77
   4  -1  16  210.73   23.29
  -4   1 -17  381.97   44.07
  -4   1 -17  307.16   31.11
   4  -1  17  317.86   29.59
   4  -1  18   18.09   11.40
  -4   1 -18   16.96   12.98
  -4   1 -19  516.80   52.29
   4  -1  19  459.18   38.27
  -4   1 -20  230.20   29.74
   4  -1  20  258.88   30.51
  -4   1 -21   74.23   25.67
   4  -1  21   26.09   13.81
  -4   1 -22  405.19   46.25
   4  -1  22  422.95   40.95
  -4   1 -23  177.00   32.77
   4  -1  23  148.07   26.26
   4  -1  24   21.94   10.91
  -4   1 -24   39.77   19.76
  -4   1 -25   84.34   24.84
  -4   1 -26   34.52   18.12
  -4   1 -27   54.63   21.45
  -4   1 -28   26.83   17.11
  -4   0  26   64.86   25.84
  -4   0  25   34.92   20.77
  -4   0  24  355.09   50.36
  -4   0  23  227.13   39.89
  -4   0  22   93.68   26.70
  -4   0  21  216.20   36.54
  -4   0  20   23.22   18.63
  -4   0  19  243.95   37.52
  -4   0  18  548.09   52.81
  -4   0  17  134.19   28.67
  -4   0  16  892.51   63.73
  -4   0  15 1709.57   84.27
  -4   0  14  137.14   27.54
   4   0 -13  960.28   54.62
  -4   0  13  919.52   59.14
   4   0 -12  680.12   44.63
  -4   0  12  631.99   47.73
   4   0 -11   41.14   13.82
  -4   0  11   20.04   14.97
   4   0 -10  706.46   43.00
  -4   0  10  752.49   48.50
   4   0  -9 1853.05   66.70
  -4   0   9 1841.08   71.33
  -4   0   8   39.53   14.73
   4   0  -8   54.79   13.85
   4   0  -7  765.48   40.61
  -4   0   7  793.35   43.51
   4   0  -6   33.93   10.52
  -4   0   6   43.27   13.86
   4   0  -5   65.73   12.18
  -4   0   5   88.46   16.25
   4   0  -4 1521.75   49.29
  -4   0   4 1601.10   51.42
   4   0  -3  503.68   27.11
  -4   0   3  503.89   28.52
   4   0  -2 1513.20   56.69
   4   0  -2 1376.55   42.33
  -4   0   2 1455.86   44.88
   4   0  -1 4847.16   98.08
  -4   0   1 4860.91   77.77
   4   0  -1 4669.82   73.66
  -4   0   0 2780.15   55.50
   4   0   0 2661.01   56.01
   4   0   0 2553.38   68.76
  -4   0   0 2606.85   72.12
   4   0   0 2601.04   52.70
   4   0   1  972.81   42.29
  -4   0  -1 1062.12   31.99
   4   0   1 1013.22   32.00
  -4   0  -1  932.40   43.70
   4   0   1 1013.53   31.77
   4   0   2 5014.56   96.46
   4   0   2 5017.05   68.85
  -4   0  -2 4958.10  101.53
   4   0   2 4842.27   66.32
   4   0   3   51.62   12.00
   4   0   3   45.02    7.18
  -4   0  -3   50.81   12.60
  -4   0  -3   55.63    7.97
   4   0   3   61.91    8.84
   4   0   4   45.58    7.26
  -4   0  -4   48.21    7.99
  -4   0  -4   38.86   11.56
   4   0   4   31.81    9.54
   4   0   4   26.95    6.45
   4   0   5  449.73   29.56
  -4   0  -5  485.94   33.58
  -4   0  -5  443.55   20.89
   4   0   5  493.85   19.59
   4   0   6  120.22   11.93
  -4   0  -6  141.17   22.09
  -4   0  -6  140.91   12.98
   4   0   6  177.74   20.19
  -4   0  -7 2041.74   46.67
   4   0   7 2052.61   42.97
  -4   0  -7 1956.47   67.60
   4   0   7 2043.54   60.70
   4   0   8  919.47   31.15
  -4   0  -8  903.44   32.59
  -4   0  -8  827.86   46.45
  -4   0  -9   56.47   14.72
   4   0   9   87.10   11.44
  -4   0  -9   71.72   11.22
  -4   0 -10  932.11   50.68
   4   0  10 1029.09   35.47
  -4   0 -10  939.83   35.25
  -4   0 -11  403.15   34.99
  -4   0 -11  410.32   24.77
   4   0  11  403.99   24.01
   4   0  12   20.79    8.53
  -4   0 -12   13.80    8.74
  -4   0 -12   12.82   11.83
   4   0  13  454.91   29.91
  -4   0 -13  446.91   39.27
  -4   0 -13  414.78   28.44
  -4   0 -14 1056.59   47.65
   4   0  14 1264.00   51.80
  -4   0 -14 1193.54   64.06
  -4   0 -15   68.28   16.16
  -4   0 -15   70.66   21.22
   4   0  15   78.64   16.77
  -4   0 -16  512.47   38.43
   4   0  16  584.74   39.68
  -4   0 -16  602.55   50.66
  -4   0 -17  554.30   41.10
   4   0  17  634.51   43.71
  -4   0 -17  598.91   51.73
  -4   0 -18   52.38   17.46
  -4   0 -18   61.35   23.60
   4   0  18   65.59   17.54
  -4   0 -19   52.14   17.54
   4   0  19   84.69   18.86
  -4   0 -19   58.36   23.02
   4   0  20  -17.79   15.59
  -4   0 -20   29.64   21.32
   4   0  21   66.59   18.86
  -4   0 -21   82.02   25.87
   4   0  22   81.95   20.26
  -4   0 -22  111.64   28.16
  -4   0 -23   49.40   21.60
   4   0  23   16.92   12.98
  -4   0 -24   53.17   20.92
   4   0  24   68.04   20.83
  -4   0 -25  134.94   29.56
   4   0  25  151.91   28.42
  -4   0 -26   24.65   18.21
  -4   0 -27   15.26   14.59
  -4   0 -28   27.87   18.15
  -4  -1  26   95.85   29.13
  -4  -1  25   -6.32   17.49
  -4  -1  24  327.79   48.33
  -4  -1  23  259.77   43.14
  -4  -1  22    0.78   16.18
  -4  -1  21  167.18   33.33
  -4  -1  20   -7.40   15.00
  -4  -1  19  165.73   32.06
  -4  -1  18  650.52   57.96
  -4  -1  17   44.65   18.90
  -4  -1  16  217.37   33.66
  -4  -1  15 1867.26   87.58
  -4  -1  14  137.44   26.04
   4   1 -13 1275.82   63.31
  -4  -1  13 1228.13   67.14
   4   1 -12  481.77   38.34
  -4  -1  12  472.84   41.09
   4   1 -11   83.27   16.37
  -4  -1  11   77.90   19.02
   4   1 -10  312.26   29.14
  -4  -1  10  333.53   32.88
   4   1  -9 1089.79   52.25
  -4  -1   9 1096.97   54.37
   4   1  -8  171.35   21.14
  -4  -1   8  222.76   25.49
   4   1  -7 2258.90   68.98
  -4  -1   7 2264.40   70.58
   4   1  -6  925.69   42.70
  -4  -1   6  944.51   44.39
  -4  -1   5  102.09   16.36
   4   1  -5   95.95   15.25
   4   1  -4  827.97   37.97
  -4  -1   4  836.55   38.56
  -4  -1   3  198.41   19.36
   4   1  -3  215.64   19.15
  -4  -1   2  100.71   14.14
   4   1  -2   92.40   12.80
  -4  -1   1 2851.14   62.75
   4   1  -1 2883.93   65.13
   4   1  -1 2816.16   74.22
   4   1  -1 2778.03   61.90
   4   1   0 2315.36   55.34
  -4  -1   0 2296.94   53.62
   4   1   0 2301.90   54.51
   4   1   0 2306.79   65.90
   4   1   1  513.00   30.33
   4   1   1  526.17   25.74
  -4  -1  -1  529.85   26.03
   4   1   1  523.93   25.73
  -4  -1  -1  536.38   32.85
   4   1   2 5025.86   93.34
   4   1   2 4941.40   75.32
  -4  -1  -2 5028.13   77.80
   4   1   2 5148.96   77.55
  -4  -1  -2 4900.96   95.88
  -4  -1  -3  857.88   32.24
   4   1   3  876.43   39.80
   4   1   3  937.61   32.47
  -4  -1  -3  870.07   42.15
  -4  -1  -4  197.94   16.24
   4   1   4  258.88   22.58
   4   1   4  209.80   15.86
  -4  -1  -4  212.34   21.94
  -4  -1  -5  336.74   28.16
  -4  -1  -5  305.45   20.01
   4   1   5  292.56   18.52
   4   1   5  308.23   23.95
   4   1   6  575.41   25.30
  -4  -1  -6  535.65   26.92
  -4  -1  -6  516.45   33.81
   4   1   6  509.02   29.95
   4   1   7  235.63   18.90
   4   1   7  261.49   23.02
  -4  -1  -7  216.31   23.54
  -4  -1  -7  213.46   18.47
   4   1   8 1586.17   44.77
  -4  -1  -8 1665.88   49.11
  -4  -1  -8 1540.30   57.93
  -4  -1  -9   36.03   12.28
   4   1   9   46.71   11.35
  -4  -1  -9   63.45   12.37
   4   1  10 2029.46   55.80
   4   1  10 2070.38   51.30
  -4  -1 -10 2015.33   56.47
  -4  -1 -10 1897.99   68.21
   4   1  11  384.67   25.38
  -4  -1 -11  368.31   31.94
  -4  -1 -11  365.89   25.49
   4   1  12  633.56   33.97
  -4  -1 -12  605.87   42.08
  -4  -1 -12  566.24   32.65
  -4  -1 -13  327.91   33.30
   4   1  13  323.92   26.45
  -4  -1 -13  321.08   26.92
  -4  -1 -14 1843.51   77.12
   4   1  14 1820.73   62.69
  -4  -1 -14 1754.20   62.50
  -4  -1 -15  431.36   33.66
  -4  -1 -15  462.53   41.46
   4   1  15  430.58   33.32
  -4  -1 -16  480.18   37.32
  -4  -1 -16  540.97   46.36
   4   1  16  532.20   38.67
  -4  -1 -17 1134.53   59.38
   4   1  17 1181.89   59.17
  -4  -1 -17 1269.27   71.92
  -4  -1 -18  132.59   23.96
   4   1  18  134.05   23.64
  -4  -1 -18  143.98   28.99
  -4  -1 -19   20.17   18.07
   4   1  19   26.43   14.47
  -4  -1 -20   42.49   20.35
   4   1  20   58.51   17.96
  -4  -1 -21   31.98   20.65
   4   1  21   -4.33   12.89
  -4  -1 -22  137.84   29.88
   4   1  22  125.51   25.50
   4   1  23  269.59   36.28
  -4  -1 -23  297.53   41.63
  -4  -1 -24  273.14   39.44
   4   1  24  252.62   36.10
  -4  -1 -25  366.10   45.45
   4   1  25  398.78   45.45
  -4  -1 -26   91.23   26.15
   4   1  26  114.33   26.13
  -4  -1 -27  -12.76   16.78
  -4  -1 -28   66.06   23.19
  -4  -2  26   15.42   16.54
  -4  -2  25    0.68   18.17
  -4  -2  24  112.21   31.16
  -4  -2  23  132.18   30.85
  -4  -2  22    5.35   15.52
  -4  -2  21  233.43   39.62
  -4  -2  20   22.86   17.92
  -4  -2  19  -10.22   15.35
  -4  -2  18  124.63   27.33
  -4  -2  17  603.89   53.86
  -4  -2  16   40.95   16.78
  -4  -2  15  483.93   45.86
  -4  -2  14  258.35   33.19
  -4  -2  13   47.39   16.41
   4   2 -13   56.64   14.69
   4   2 -12  491.03   39.28
  -4  -2  12  487.60   41.03
  -4  -2  11    1.85   10.27
   4   2 -11   -2.41    9.25
  -4  -2  10   10.80   12.01
   4   2 -10    7.82    8.80
   4   2  -9 1655.09   65.74
  -4  -2   9 1637.73   65.02
   4   2  -8  222.99   24.72
  -4  -2   8  246.15   26.18
   4   2  -7 2048.11   68.80
  -4  -2   7 1912.12   65.73
  -4  -2   6 2670.82   74.45
   4   2  -6 2736.80   76.02
  -4  -2   5  228.36   22.97
   4   2  -5  257.87   24.04
  -4  -2   4  180.25   20.52
   4   2  -4  171.87   19.17
  -4  -2   3  518.57   31.37
   4   2  -3  516.65   32.09
   4   2  -3  523.94   31.53
  -4  -2   2  727.11   35.48
   4   2  -2  665.09   34.82
   4   2  -2  732.68   36.22
   4   2  -1 2269.67   60.65
   4   2  -1 2316.21   61.25
   4   2   0 4060.19   87.24
   4   2   0 4078.29   78.79
  -4  -2   0 4221.73   80.94
   4   2   0 4159.25   78.61
   4   2   1  191.48   19.34
   4   2   1  217.83   18.49
  -4  -2  -1  203.82   18.33
   4   2   1  200.99   18.21
  -4  -2  -2  967.01   37.84
   4   2   2 1003.52   38.41
   4   2   2  966.00   40.19
  -4  -2  -3  143.54   17.63
   4   2   3  136.80   16.49
  -4  -2  -3  119.18   13.81
   4   2   3  174.35   17.98
   4   2   4  558.66   31.98
  -4  -2  -4  542.98   28.70
   4   2   4  528.35   27.79
  -4  -2  -4  511.87   31.48
  -4  -2  -5 2225.78   64.68
  -4  -2  -5 2213.05   57.96
   4   2   5 2224.54   61.71
   4   2   5 2214.01   53.86
  -4  -2  -6 1179.24   47.91
   4   2   6 1066.84   40.64
  -4  -2  -6 1176.00   43.10
   4   2   6 1159.42   38.75
   4   2   7  120.88   16.50
  -4  -2  -7   86.54   15.75
  -4  -2  -7  101.70   15.19
   4   2   7  124.19   15.93
   4   2   8 3555.84   72.43
  -4  -2  -8 3397.65   76.03
   4   2   9  478.04   28.68
  -4  -2  -9  472.80   31.93
  -4  -2  -9  481.23   30.26
   4   2  10  319.94   24.73
  -4  -2 -10  334.27   25.88
  -4  -2 -10  314.83   27.10
   4   2  11  197.19   21.08
   4   2  11  244.06   21.26
  -4  -2 -11  207.41   21.27
  -4  -2 -11  164.01   20.70
  -4  -2 -12  581.18   38.88
   4   2  12  675.30   35.57
  -4  -2 -12  643.62   36.83
  -4  -2 -13   12.10   11.81
  -4  -2 -13   26.42   11.03
   4   2  13   12.31   10.01
  -4  -2 -14 1337.45   62.78
   4   2  14 1387.03   56.90
  -4  -2 -14 1328.00   57.11
  -4  -2 -15  565.32   43.66
   4   2  15  538.64   38.06
  -4  -2 -15  620.80   42.03
  -4  -2 -16  376.41   37.63
   4   2  16  303.09   30.19
  -4  -2 -16  361.50   34.88
  -4  -2 -17 1126.85   60.43
  -4  -2 -17 1245.00   68.78
   4   2  17 1309.24   62.82
  -4  -2 -18  351.77   40.17
   4   2  18  345.00   35.30
   4   2  19  117.67   23.34
  -4  -2 -19  106.40   25.48
  -4  -2 -20  319.02   40.09
   4   2  20  313.37   36.43
   4   2  21  367.06   39.43
  -4  -2 -21  412.40   46.19
  -4  -2 -22   31.89   20.33
   4   2  22   10.28   12.43
  -4  -2 -23  368.89   45.01
   4   2  23  333.28   40.13
   4   2  24    0.64   14.69
  -4  -2 -24   15.75   15.54
  -4  -2 -25  292.55   41.89
   4   2  25  254.96   37.35
   4   2  26  173.99   32.98
  -4  -2 -26  146.66   31.01
  -4  -2 -27    2.57   14.11
   4   2  27  -10.55   17.54
  -4  -3  26   53.17   24.81
  -4  -3  25   25.89   20.13
  -4  -3  24  199.20   38.51
  -4  -3  23   88.51   27.21
  -4  -3  22  -12.03   18.64
  -4  -3  21  306.67   44.84
  -4  -3  20   25.86   19.07
  -4  -3  19   14.68   16.74
  -4  -3  18   75.66   23.70
  -4  -3  17  544.64   51.54
  -4  -3  16   -0.17   15.22
  -4  -3  15   61.39   18.87
  -4  -3  14  337.43   36.63
  -4  -3  13   39.25   15.34
   4   3 -13   43.20   13.65
  -4  -3  12  154.50   23.93
   4   3 -12  162.63   23.84
  -4  -3  11   59.43   16.58
   4   3 -11   78.10   17.69
  -4  -3  10  979.45   52.68
   4   3 -10 1092.55   56.43
  -4  -3   9 1285.04   58.67
   4   3  -9 1365.59   61.24
  -4  -3   8   94.90   17.71
   4   3  -8   89.93   17.29
  -4  -3   7  466.07   33.97
   4   3  -7  538.73   37.19
  -4  -3   6 1483.59   57.57
   4   3  -6 1675.06   62.70
   4   3  -5    2.91    8.11
  -4  -3   5   -2.63   10.84
   4   3  -5   -6.53   12.53
   4   3  -4   91.56   16.89
  -4  -3   4   97.03   16.87
   4   3  -4   78.62   15.63
   4   3  -3  126.43   17.43
  -4  -3   3  161.42   20.75
   4   3  -3  145.56   19.43
   4   3  -2 1177.51   48.07
   4   3  -2 1079.51   45.62
   4   3  -1  234.43   21.96
  -4  -3   1  233.88   21.69
   4   3  -1  254.21   22.73
   4   3   0 1473.64   50.67
  -4  -3   0 1566.40   53.51
   4   3   0 1466.82   50.53
  -4  -3  -1    4.93    7.40
   4   3   1   -4.08   10.01
   4   3   1    0.34    7.29
  -4  -3  -2  367.90   26.23
   4   3   2  386.60   26.63
   4   3   2  332.38   24.32
   4   3   3 2461.53   64.41
  -4  -3  -3 2383.26   65.12
   4   3   3 2366.64   61.54
  -4  -3  -4    9.97    9.11
  -4  -3  -4    4.58    9.86
   4   3   4   -8.01   14.08
   4   3   4   14.63    8.79
  -4  -3  -5  988.04   42.31
  -4  -3  -5 1047.82   43.84
   4   3   5 1022.55   41.30
   4   3   5 1078.72   41.99
   4   3   6 1184.16   44.21
  -4  -3  -6 1202.96   47.11
   4   3   6 1107.63   39.83
  -4  -3  -6 1177.20   45.90
  -4  -3  -7   -0.78    9.08
   4   3   7   15.87    8.65
  -4  -3  -7   12.29   10.97
  -4  -3  -8 3219.54   76.46
  -4  -3  -8 3102.19   78.84
   4   3   9 1498.08   53.78
  -4  -3  -9 1466.01   52.41
  -4  -3  -9 1641.62   58.82
   4   3  10   10.67   11.51
  -4  -3 -10    8.19    9.56
  -4  -3 -10   11.13    9.39
  -4  -3 -11  799.93   41.05
   4   3  11  883.61   43.53
  -4  -3 -11  876.28   44.61
  -4  -3 -12  257.04   26.12
   4   3  12  243.87   24.90
  -4  -3 -12  211.09   22.82
   4   3  13  304.07   28.00
  -4  -3 -13  290.27   28.16
  -4  -3 -13  221.43   23.94
  -4  -3 -14  132.78   20.16
  -4  -3 -14  194.57   24.88
   4   3  14  165.16   22.77
  -4  -3 -15  203.92   25.39
   4   3  15  171.51   24.31
  -4  -3 -15  212.71   26.93
  -4  -3 -16  474.14   39.54
   4   3  16  502.74   40.10
  -4  -3 -16  553.70   42.62
  -4  -3 -17  975.98   58.27
   4   3  17  884.94   53.83
  -4  -3 -18  286.76   34.69
   4   3  18  213.10   29.08
  -4  -3 -19  191.35   30.17
   4   3  19  196.44   28.46
  -4  -3 -20  587.35   51.09
   4   3  20  610.05   49.85
  -4  -3 -21  429.82   45.60
   4   3  21  437.03   44.11
   4   3  22   73.66   22.01
  -4  -3 -22   31.88   18.25
   4   3  23  747.26   60.63
  -4  -3 -23  841.78   66.36
  -4  -3 -24  250.99   38.01
   4   3  24  226.93   36.09
  -4  -3 -25   66.02   21.87
   4   3  25   82.53   24.41
   4   3  26   35.47   15.77
   4   3  27    9.37   13.46
  -4  -4  26  169.71   38.86
  -4  -4  25   23.90   21.78
  -4  -4  24  115.66   32.47
  -4  -4  23  656.73   67.16
  -4  -4  22  138.07   33.35
  -4  -4  21   84.51   27.51
  -4  -4  20  897.57   71.31
  -4  -4  19  106.37   27.31
  -4  -4  18  271.86   38.39
  -4  -4  17  284.32   38.25
  -4  -4  16   14.94   16.94
  -4  -4  15  956.41   63.34
  -4  -4  14  552.25   46.67
  -4  -4  13  190.96   27.49
  -4  -4  12  183.66   26.19
   4   4 -12  203.60   27.05
  -4  -4  11  207.69   25.82
   4   4 -11  234.84   29.00
  -4  -4  10  122.34   20.54
   4   4 -10  149.23   22.80
  -4  -4   9 1006.24   52.54
   4   4  -9 1149.41   58.21
  -4  -4   8  297.47   28.78
   4   4  -8  340.77   31.68
  -4  -4   7   32.54   14.88
   4   4  -7   25.47   12.20
   4   4  -7   26.77   10.65
  -4  -4   6 1977.78   68.15
   4   4  -6 1909.67   71.65
   4   4  -6 2001.85   72.66
  -4  -4   5 1264.46   54.62
   4   4  -5 1173.31   55.08
   4   4  -5 1256.72   56.16
   4   4  -4  534.64   36.27
   4   4  -4  517.91   36.27
   4   4  -3  737.65   41.53
   4   4  -3  710.50   41.14
   4   4  -2   19.03   10.96
  -4  -4   2    9.57    8.87
   4   4  -2   36.68   14.54
   4   4  -1  700.05   38.89
  -4  -4   1  808.74   42.53
   4   4  -1  718.10   38.55
  -4  -4   0 1092.20   48.50
   4   4   0 1185.55   48.55
   4   4   1    8.58   12.52
  -4  -4  -1    6.99    9.46
   4   4   2 2208.89   64.82
   4   4   2 2168.24   60.79
  -4  -4  -2 2126.19   65.80
   4   4   3  539.89   34.42
  -4  -4  -3  583.41   35.21
   4   4   3  541.48   29.64
  -4  -4  -4   20.79   10.21
   4   4   4   26.90   10.03
  -4  -4  -5 1259.35   51.46
   4   4   5 1329.07   45.01
   4   4   5 1254.09   48.74
  -4  -4  -6  221.66   20.46
  -4  -4  -6  214.32   22.92
   4   4   6  227.45   23.23
   4   4   6  149.80   14.42
   4   4   7  154.63   20.78
   4   4   7  106.52   12.56
  -4  -4  -7  133.99   19.38
  -4  -4  -7  132.41   15.94
  -4  -4  -8  816.18   37.24
   4   4   8  791.45   40.30
  -4  -4  -8  801.53   43.37
   4   4   9 1567.65   57.56
  -4  -4  -9 1533.47   60.78
  -4  -4  -9 1460.74   50.29
   4   4  10    2.60   10.81
  -4  -4 -10    1.50    7.07
  -4  -4 -10   -0.68    9.86
  -4  -4 -11  724.88   37.12
  -4  -4 -11  751.74   44.39
   4   4  11  798.05   44.31
   4   4  12  543.17   37.50
  -4  -4 -12  556.45   33.94
  -4  -4 -12  597.36   40.86
  -4  -4 -13    3.54    7.69
   4   4  13  -12.03   14.14
  -4  -4 -13    4.61    9.95
   4   4  14  162.37   23.41
  -4  -4 -14  120.15   18.62
  -4  -4 -14  147.51   23.18
   4   4  15  276.74   30.14
  -4  -4 -15  222.63   25.02
   4   4  16   76.40   19.37
  -4  -4 -16   61.78   15.55
   4   4  17  693.79   49.64
  -4  -4 -17  696.94   47.18
  -4  -4 -18   47.00   14.26
   4   4  18   46.51   17.01
   4   4  19   -2.72   17.38
  -4  -4 -19   19.30   13.26
  -4  -4 -20  325.23   37.51
   4   4  20  262.74   35.34
  -4  -4 -21  237.52   33.25
   4   4  21  262.94   35.46
   4   4  22   22.96   17.29
  -4  -4 -22   -0.77   15.17
  -4  -4 -23  374.33   43.49
   4   4  23  350.14   42.60
   4   4  24   82.11   24.32
  -4  -4 -24   62.56   20.87
   4   4  25   69.95   21.80
   4   4  26  188.96   34.67
   4   4  27   41.41   18.63
   4   4  28  -20.28   17.81
  -4  -5  26  422.08   59.27
  -4  -5  25  150.54   36.18
  -4  -5  24    7.37   15.79
  -4  -5  23  155.81   35.15
  -4  -5  22  180.89   35.14
  -4  -5  21   12.75   15.18
  -4  -5  20  231.03   37.54
  -4  -5  19  155.22   30.62
  -4  -5  18   45.95   20.16
  -4  -5  17  409.82   44.63
  -4  -5  16   13.75   14.23
  -4  -5  15  169.09   28.51
  -4  -5  14  934.79   60.49
  -4  -5  13  278.95   33.12
  -4  -5  12  495.24   42.11
  -4  -5  11 1432.22   67.35
   4   5 -11 1706.24   76.02
  -4  -5  10  296.33   31.07
   4   5 -10  257.06   31.33
   4   5 -10  313.86   33.06
  -4  -5   9  454.13   36.91
   4   5  -9  434.31   38.74
   4   5  -9  459.92   38.78
  -4  -5   8  877.30   49.31
   4   5  -8  797.55   50.32
   4   5  -8  891.80   52.18
   4   5  -7   -2.57    9.67
  -4  -5   7    2.13   10.35
   4   5  -7    8.50    9.78
   4   5  -6  199.35   25.43
   4   5  -6  230.00   26.76
   4   5  -5 1102.50   55.45
   4   5  -5 1110.86   54.53
   4   5  -4   28.88   11.63
   4   5  -4   23.28   14.27
   4   5  -3 2330.92   74.93
   4   5  -3 2303.83   74.83
   4   5  -2  746.46   42.71
  -4  -5   2  749.35   43.89
   4   5  -2  705.86   40.93
   4   5  -1   15.84   11.48
  -4  -5   1   11.45    9.93
   4   5  -1    8.28   10.97
  -4  -5   0 3624.08   92.26
   4   5   0 3567.23   87.49
  -4  -5  -1 1252.52   54.57
   4   5   1 1381.84   54.50
  -4  -5  -2  731.07   41.97
   4   5   2  812.50   43.32
  -4  -5  -3 1786.87   65.65
   4   5   3 1851.39   54.66
   4   5   3 1852.53   63.97
  -4  -5  -4 2295.69   72.98
   4   5   4 2310.03   70.63
   4   5   4 2322.00   58.64
  -4  -5  -5   24.59   12.18
   4   5   5   15.39    8.75
   4   5   5    1.71   11.03
   4   5   6  715.88   29.10
  -4  -5  -6  813.43   44.84
   4   5   6  822.13   41.61
   4   5   7   12.80   12.54
   4   5   7   14.32    6.40
  -4  -5  -7   24.51   12.52
   4   5   8  826.55   43.32
  -4  -5  -8  901.16   49.18
   4   5   9  614.16   39.12
  -4  -5  -9  641.58   31.90
  -4  -5  -9  556.70   39.10
   4   5  10    4.19   11.05
  -4  -5 -10   -6.42   10.95
  -4  -5 -10    0.77    6.21
   4   5  11  792.82   45.66
  -4  -5 -11  775.12   47.76
  -4  -5 -11  786.57   36.30
  -4  -5 -12  915.44   39.99
   4   5  12  957.01   51.45
  -4  -5 -12  943.44   54.29
   4   5  13   15.42   13.11
  -4  -5 -13   28.18   10.21
  -4  -5 -13   32.94   14.47
  -4  -5 -14  182.87   20.59
   4   5  14  165.26   24.66
   4   5  14  227.43   27.31
   4   5  15  428.81   37.48
  -4  -5 -15  424.26   31.43
  -4  -5 -16  142.76   20.45
   4   5  16  110.98   23.59
   4   5  17  226.73   30.90
  -4  -5 -17  221.48   25.24
   4   5  18  237.53   32.51
  -4  -5 -18  218.86   26.54
  -4  -5 -19    1.36   12.86
   4   5  19   24.99   16.25
  -4  -5 -20   93.32   20.38
   4   5  20   80.28   22.47
  -4  -5 -21   54.49   15.70
   4   5  21   34.04   15.83
  -4  -5 -22  -19.20   18.98
   4   5  22   10.04   12.89
   4   5  23   97.41   25.10
   4   5  24    0.79   14.11
   4   5  25  205.85   36.17
   4   5  26  278.26   41.69
   4   5  27    8.81   13.79
   4   5  28   19.45   16.17
  -4  -6  26  206.63   42.62
  -4  -6  25  118.96   33.05
  -4  -6  24   53.20   24.18
  -4  -6  23  140.99   33.15
  -4  -6  22   60.63   21.55
  -4  -6  21   10.03   13.93
  -4  -6  20  131.69   30.04
  -4  -6  19  201.33   35.49
  -4  -6  18   28.29   17.88
  -4  -6  17  255.20   36.67
  -4  -6  16   11.76   14.92
  -4  -6  15  374.38   41.22
  -4  -6  14  610.92   50.13
  -4  -6  13  265.66   33.22
   4   6 -13  288.66   35.98
  -4  -6  12    7.89   12.75
   4   6 -12   14.19   13.01
  -4  -6  11 1621.50   73.82
   4   6 -11 1553.11   77.61
  -4  -6  10  540.35   42.55
   4   6 -10  488.27   43.52
   4   6 -10  493.70   42.00
   4   6  -9  173.00   25.42
   4   6  -9  209.09   27.30
   4   6  -8  346.49   34.36
   4   6  -8  361.97   35.27
   4   6  -7   87.10   17.54
   4   6  -7   83.49   18.65
   4   6  -6  265.51   29.04
   4   6  -6  261.95   29.83
   4   6  -5 1320.18   61.99
   4   6  -5 1259.69   60.15
   4   6  -4  300.88   29.09
   4   6  -4  240.58   26.89
   4   6  -3  799.84   45.80
  -4  -6   3  778.88   47.94
   4   6  -3  820.79   46.92
   4   6  -2  677.53   41.25
  -4  -6   2  729.84   46.13
   4   6  -2  701.64   42.63
  -4  -6   1   43.83   13.02
   4   6  -1   40.29   14.21
  -4  -6   0  678.79   43.27
   4   6   0  706.58   42.44
  -4  -6  -1  839.86   47.75
   4   6   1  901.16   47.53
  -4  -6  -2  109.38   18.18
   4   6   2  121.88   20.97
   4   6   3  972.87   49.45
  -4  -6  -3  890.77   49.56
   4   6   3  953.28   39.79
   4   6   4 2530.59   77.39
   4   6   4 2430.24   59.52
  -4  -6  -4 2476.29   81.31
   4   6   5  420.48   23.71
  -4  -6  -5  450.78   35.70
   4   6   5  416.93   32.57
  -4  -6  -6  976.91   51.90
   4   6   6  983.48   47.65
  -4  -6  -7  629.51   42.54
   4   6   7  573.13   37.84
   4   6   8   33.27   14.46
  -4  -6  -8   27.31   11.87
   4   6   9  197.14   24.65
  -4  -6  -9  210.73   26.32
   4   6  10   78.80   17.84
  -4  -6 -10   60.03   15.14
   4   6  11  130.42   22.18
  -4  -6 -11  155.83   15.29
  -4  -6 -11  127.53   21.94
   4   6  12 1863.45   73.87
  -4  -6 -12 1854.27   52.65
  -4  -6 -13  366.83   24.49
   4   6  13  368.93   35.99
   4   6  14  664.86   47.53
  -4  -6 -14  711.28   34.64
  -4  -6 -15  883.21   40.29
   4   6  15  835.19   54.28
   4   6  15  968.59   55.55
  -4  -6 -16  247.95   22.91
   4   6  16  286.76   34.39
  -4  -6 -17   99.26   16.62
   4   6  17   74.33   20.94
  -4  -6 -18  475.78   34.24
   4   6  18  487.60   45.72
   4   6  19   74.94   22.57
  -4  -6 -19   97.98   18.06
  -4  -6 -20  143.91   21.72
   4   6  20  125.75   28.20
   4   6  21  175.48   31.70
   4   6  22   15.36   15.14
   4   6  23   16.68   13.72
   4   6  24   89.87   26.23
   4   6  25   73.53   24.64
   4   6  26  179.62   36.32
   4   6  27   89.43   27.18
  -4  -7  25   68.07   27.18
  -4  -7  24  140.73   34.63
  -4  -7  23  222.90   40.93
  -4  -7  22   14.63   17.99
  -4  -7  21   20.47   17.31
   4   7 -21   -7.06   15.10
  -4  -7  20  200.74   35.58
   4   7 -20  190.21   35.35
  -4  -7  19  442.30   50.59
   4   7 -19  434.55   50.17
  -4  -7  18    4.84   13.80
   4   7 -18   -5.60   12.26
  -4  -7  17  338.18   42.48
   4   7 -17  335.97   42.77
  -4  -7  16  215.16   33.41
   4   7 -16  206.70   34.30
  -4  -7  15  210.37   32.44
   4   7 -15  185.48   31.55
  -4  -7  14  284.25   36.12
   4   7 -14  280.61   37.53
  -4  -7  13   45.44   15.74
   4   7 -13   38.67   16.54
   4   7 -12   -2.15   13.45
   4   7 -11 1136.75   67.95
   4   7 -10   14.38   12.09
   4   7  -9  652.77   49.33
   4   7  -8  379.46   37.75
   4   7  -8  430.98   39.81
   4   7  -7    8.27    8.73
   4   7  -7   18.18   12.89
   4   7  -6  521.93   42.31
   4   7  -6  516.21   41.89
   4   7  -5 1047.44   57.64
   4   7  -5  938.89   54.43
   4   7  -4  415.51   35.72
   4   7  -4  417.70   36.07
   4   7  -3  683.40   44.30
  -4  -7   3  771.13   50.31
   4   7  -3  752.89   47.05
   4   7  -2 1689.80   68.01
  -4  -7   2 1869.12   77.09
   4   7  -2 1805.80   70.01
  -4  -7   1   96.40   18.81
   4   7  -1   88.23   18.00
  -4  -7   0  383.42   34.81
   4   7   0  423.34   35.33
  -4  -7  -1  199.88   25.51
   4   7   1  213.57   25.93
   4   7   2   26.98   13.88
  -4  -7  -2   32.46   12.17
  -4  -7  -3 1503.15   67.70
   4   7   3 1539.92   64.36
  -4  -7  -4 1326.70   63.85
   4   7   4 1316.03   43.96
   4   7   4 1362.92   60.18
   4   7   5  144.23   13.84
  -4  -7  -5  140.43   22.53
   4   7   5  152.01   22.99
  -4  -7  -6  801.78   50.54
   4   7   6  783.89   45.36
   4   7   7 1043.18   51.69
  -4  -7  -7 1068.22   58.27
   4   7   8   20.07   15.47
  -4  -7  -8   17.68   12.35
   4   7   9  348.88   33.42
   4   7  10  737.11   47.33
   4   7  11   70.32   19.40
   4   7  12 1014.95   57.57
   4   7  13 1779.27   76.57
   4   7  14   -3.20   15.33
   4   7  15  251.69   32.92
  -4  -7 -15  266.71   18.57
  -4  -7 -16   16.65    6.61
   4   7  16   39.38   18.15
  -4  -7 -17   -1.08    5.31
   4   7  17   19.47   16.10
   4   7  18  349.36   40.83
   4   7  19  522.31   50.69
   4   7  20   56.02   22.48
   4   7  21  531.18   53.46
   4   7  22   40.92   21.45
   4   7  23  -15.40   19.85
   4   7  24  102.10   27.49
   4   7  25   70.23   25.08
   4   7  26   26.58   19.64
  -4  -8  24   15.82   15.83
   4   8 -24    7.95   13.18
  -4  -8  23   98.44   28.84
   4   8 -23   95.62   26.16
  -4  -8  22   50.03   22.70
   4   8 -22   57.08   21.16
  -4  -8  21    1.21   14.67
   4   8 -21    9.37   15.19
  -4  -8  20  435.14   52.52
   4   8 -20  500.31   55.15
  -4  -8  19  857.97   71.48
   4   8 -19  876.68   72.18
  -4  -8  18   14.25   18.15
   4   8 -18   20.40   16.19
   4   8 -17  415.40   48.21
   4   8 -16  322.16   42.27
   4   8 -15   29.27   16.46
   4   8 -14  159.91   29.46
   4   8 -13  146.18   28.26
   4   8 -12   -0.38   13.49
   4   8 -11  476.48   46.52
   4   8 -10  570.96   49.48
   4   8  -9  422.52   42.48
   4   8  -8 1088.92   65.06
   4   8  -7   30.31   13.25
   4   8  -6  407.99   38.23
   4   8  -5 1532.75   71.72
   4   8  -5 1506.28   72.05
   4   8  -4 1420.99   67.99
  -4  -8   4 1372.28   71.36
   4   8  -4 1346.75   65.97
   4   8  -3  188.85   25.87
   4   8  -3  244.10   30.35
  -4  -8   3  242.16   33.25
   4   8  -2 1926.31   75.82
   4   8  -2 2068.32   78.99
  -4  -8   2 2019.71   84.45
  -4  -8   1  363.95   36.13
   4   8  -1  389.35   36.49
  -4  -8   0  116.34   21.41
   4   8   0  166.73   24.66
  -4  -8  -1  305.18   33.03
   4   8   1  286.42   29.99
  -4  -8  -2   24.99   10.69
   4   8   2   12.58   12.42
   4   8   3  318.18   32.18
  -4  -8  -3  278.58   32.09
  -4  -8  -4 1558.29   73.84
   4   8   4 1597.20   48.62
   4   8   4 1606.38   68.28
   4   8   5   13.27    7.36
   4   8   5   57.48   19.98
   4   8   6 2193.52   77.69
   4   8   6  302.57   12.02
   4   8   7 1215.81   59.18
   4   8   8  121.06   25.11
   4   8   9  542.68   42.34
   4   8  10  279.32   32.89
   4   8  11   72.33   20.33
   4   8  12  347.85   37.17
   4   8  13  728.09   52.39
   4   8  14   23.47   17.64
   4   8  15  176.02   29.52
   4   8  16  -31.66   21.54
   4   8  16   43.22   19.54
   4   8  17   47.32   19.99
   4   8  18    7.03   14.54
   4   8  19   67.09   21.81
   4   8  20  126.34   29.05
   4   8  21  899.89   70.49
   4   8  22  128.01   29.71
   4   8  23  -11.23   18.23
   4   8  24    0.89   19.77
   4   9 -23    0.90   11.96
   4   9 -22  105.59   27.68
   4   9 -21    9.05   11.98
   4   9 -20    7.85   15.34
   4   9 -19  335.77   45.85
   4   9 -18  133.35   29.30
   4   9 -17   94.32   25.04
   4   9 -16  196.31   35.16
   4   9 -15  181.28   32.46
   4   9 -14  143.57   28.37
   4   9 -13  223.88   35.07
   4   9 -12   81.82   24.19
   4   9 -11  679.49   56.95
   4   9 -10 1017.33   67.95
   4   9  -9   -4.53   15.78
   4   9  -8  412.36   42.37
   4   9  -7    8.39   12.96
   4   9  -6   73.88   19.86
   4   9  -5  439.03   40.84
   4   9  -4  664.12   48.79
   4   9  -3  107.81   25.11
   4   9  -2 2466.28   89.32
   4   9  -1  711.45   49.27
   4   9   0  102.03   20.76
   4   9   1  476.88   40.39
   4   9   2  240.76   29.35
   4   9   3  746.44   49.81
   4   9   4 1665.44   49.89
   4   9   4 1780.27   74.09
   4   9   5  128.04   25.03
   4   9   5   50.59    7.76
   4   9   6 1659.41   71.00
   4   9   7 1780.31   73.85
   4   9   8   24.41   16.86
   4   9   9  348.58   36.28
   4   9  10  821.60   54.23
   4   9  11   17.85   16.05
   4   9  12  996.55   61.71
   4   9  13 1276.76   70.41
   4   9  14   11.14   17.68
   4   9  15  730.86   56.41
   4   9  16  268.06   36.50
   4   9  16  338.77   39.16
   4   9  17   10.90   16.05
   4   9  18  101.52   25.39
   4   9  19  237.53   38.19
   4   9  20    4.17   14.87
   4   9  21  648.30   62.33
   4   9  22  288.44   44.00
   4   9  23   62.67   25.62
   4  10 -22   49.30   20.05
   4  10 -21   40.52   20.33
   4  10 -20    4.62   12.54
   4  10 -19   71.00   24.28
   4  10 -18   47.78   19.94
   4  10 -17   -1.36   16.01
   4  10 -16    6.66   12.93
   4  10 -15   -4.10   12.97
   4  10 -14   11.35   12.28
   4  10 -13  366.25   44.75
   4  10 -12   11.86   16.75
   4  10 -11  217.56   35.21
   4  10 -10  532.39   50.36
   4  10  -9  287.95   37.27
   4  10  -8  195.30   31.02
   4  10  -7  744.76   55.44
   4  10  -6    2.43   12.23
   4  10  -5  143.96   27.14
   4  10  -4  167.09   27.52
   4  10  -3   25.32   20.30
   4  10  -2  771.57   54.81
   4  10  -1   59.23   15.55
   4  10   0   -6.01   16.60
   4  10   1  863.05   55.76
   4  10   2  447.16   40.32
   4  10   3   22.36   15.73
   4  10   4  263.21   20.41
   4  10   4  346.78   35.70
   4  10   5   53.85    5.42
   4  10   5  866.28   53.65
   4  10   6   29.03   18.41
   4  10   7  576.37   45.70
   4  10   8  661.75   49.53
   4  10   9   -4.57   15.04
   4  10  10  305.17   37.03
   4  10  11   25.28   16.86
   4  10  12  368.42   40.90
   4  10  13  873.71   60.52
   4  10  14   98.53   25.10
   4  10  15  653.60   55.46
   4  10  16  776.79   61.30
   4  10  17  114.07   27.79
   4  10  18  145.55   30.19
   4  10  19  393.63   47.37
   4  10  20   67.24   26.20
   4  10  21  256.26   41.37
   4  11 -21  114.91   29.26
   4  11 -20    7.87   14.65
   4  11 -19  144.24   32.64
   4  11 -18   55.80   21.45
   4  11 -17  -11.17   18.34
   4  11 -16  108.79   26.30
   4  11 -15  123.79   28.53
   4  11 -14   -0.40   16.54
   4  11 -13  430.27   49.55
   4  11 -12   98.30   26.60
   4  11 -11  180.24   32.78
   4  11 -10  216.36   33.78
   4  11  -9  252.57   36.81
   4  11  -8    2.82   13.65
   4  11  -7  220.49   31.93
   4  11  -6  167.25   28.46
   4  11  -5   21.70   16.77
   4  11  -4   89.41   24.74
   4  11  -3   78.79   23.17
   4  11  -2  111.14   25.51
   4  11  -1  681.12   52.10
   4  11   0  -11.05   15.48
   4  11   1   71.32   20.16
   4  11   2  249.18   32.49
   4  11   3   51.28   19.95
   4  11   4  166.81   15.55
   4  11   4  271.52   33.29
   4  11   5  332.36   36.65
   4  11   6  103.92   25.03
   4  11   7  404.99   41.90
   4  11   8  240.28   32.75
   4  11   9   22.16   18.18
   4  11  10   98.25   23.85
   4  11  11    1.36   14.43
   4  11  12   74.56   22.57
   4  11  13  278.39   38.34
   4  11  14    9.91   17.66
   4  11  15  204.88   33.91
   4  11  16  401.92   46.00
   4  11  17  131.20   29.50
   4  11  17  182.35   32.59
   4  11  18   15.86   17.03
   4  11  19  159.05   33.87
   4  12 -20  -16.54   16.25
   4  12 -19  430.82   52.72
   4  12 -18  223.56   40.12
   4  12 -17  -18.38   20.26
   4  12 -16  335.77   46.83
   4  12 -15  570.62   59.56
   4  12 -14    4.00   16.08
   4  12 -13  372.18   46.51
   4  12 -12  116.07   28.06
   4  12 -11  211.43   34.26
   4  12 -10  530.86   52.84
   4  12  -9  235.37   36.80
   4  12  -8   82.67   24.82
   4  12  -7  687.94   57.06
   4  12  -6  430.16   45.71
   4  12  -5  305.04   39.91
   4  12  -4  645.95   54.70
   4  12  -3    9.83   17.43
   4  12  -2  355.15   42.02
   4  12  -1  807.23   59.19
   4  12   0  407.16   43.10
   4  12   1   56.64   23.04
   4  12   2  956.68   61.94
   4  12   3  136.73   26.01
   4  12   4  203.36   13.48
   4  12   4  196.63   14.89
   4  12   5  464.87   43.99
   4  12   6   41.24   20.66
   4  12   7  395.72   42.01
   4  12   8  572.54   50.61
   4  12   9   14.09   17.32
   4  12  10  413.84   44.48
   4  12  11  429.77   45.76
   4  12  12    6.43   14.44
   4  12  13  101.18   27.58
   4  12  14   18.11   16.69
   4  12  15   -2.73   15.65
   4  12  16  153.21   30.76
   4  12  17  104.39   28.95
   4  12  17  155.24   31.35
   4  13 -18  224.67   39.15
   4  13 -17    0.54   14.39
   4  13 -16  154.83   33.09
   4  13 -15  610.15   61.13
   4  13 -14  272.23   42.28
   4  13 -13  227.38   39.01
   4  13 -12  292.77   42.07
   4  13 -11   21.11   18.72
   4  13 -10  257.93   38.56
   4  13  -9  112.16   28.00
   4  13  -8   81.07   25.96
   4  13  -7 1089.20   73.92
   4  13  -6  929.33   68.87
   4  13  -5   49.24   26.06
   4  13  -4 1453.42   83.83
   4  13  -3  414.07   46.36
   4  13  -2  101.93   27.56
   4  13  -1  535.80   50.22
   4  13   0  470.17   46.62
   4  13   1   59.49   23.15
   4  13   2  640.09   32.12
   4  13   2  810.51   59.16
   4  13   3  218.24   33.54
   4  13   4  348.40   40.36
   4  13   5  226.27   33.61
   4  13   6    2.50   15.77
   4  13   7  290.12   38.41
   4  13   8  999.80   70.11
   4  13   9  208.95   34.27
   4  13  10  564.68   52.96
   4  13  11 1046.31   71.16
   4  13  12   48.51   21.61
   4  13  13  165.56   33.16
   4  13  14  156.03   32.62
   4  13  15   31.88   18.85
   4  14 -16   19.21   15.22
   4  14 -15   58.08   22.19
   4  14 -14   77.20   26.09
   4  14 -13   56.08   22.68
   4  14 -12  175.53   33.86
   4  14 -11   22.69   16.78
   4  14 -10  120.31   28.77
   4  14  -9   73.46   24.72
   4  14  -8    5.14   14.17
   4  14  -7  243.47   38.95
   4  14  -6  502.72   52.27
   4  14  -5   49.03   22.29
   4  14  -4  509.81   51.38
   4  14  -3  267.98   38.21
   4  14  -2   60.95   22.85
   4  14  -1  265.12   37.86
   4  14   0  301.01   39.02
   4  14   1   67.16   24.69
   4  14   2  830.91   61.71
   4  14   3  511.97   48.98
   4  14   4  120.11   27.99
   4  14   5  314.38   40.48
   4  14   6    6.80   15.01
   4  14   7   98.14   26.75
   4  14   8  653.51   58.45
   4  14   9  413.45   47.02
   4  14  10  102.17   28.07
   4  14  11  907.52   69.43
   4  14  12  231.61   38.66
   4  15 -13   60.69   23.62
   4  15 -12  288.44   42.06
   4  15 -11    7.49   18.13
   4  15 -10  194.56   37.47
   4  15  -9  170.42   33.43
   4  15  -8  -15.27   20.91
   4  15  -7   23.08   18.49
   4  15  -6  203.98   35.81
   4  15  -5   21.43   18.72
   4  15  -4   45.92   20.73
   4  15  -3    9.43   14.58
   4  15  -2   57.30   21.93
   4  15  -1  158.20   30.78
   4  15   0  137.29   28.03
   4  15   1   52.29   23.44
   4  15   2  611.10   55.19
   4  15   3  484.73   49.65
   4  15   4   19.99   18.50
   4  15   5  290.42   41.41
   4  15   6  163.23   32.51
   4  15   7   12.03   18.61
   4  15   8   68.45   25.37
   4  15   9  273.75   40.91
   4  16  -8   95.03   28.07
   4  16  -7   50.56   23.44
   4  16  -6  396.47   48.03
   4  16  -5  192.08   35.53
   4  16  -4   54.15   22.00
   4  16  -3  101.57   25.74
   4  16  -2   24.66   17.94
   4  16  -1  186.91   33.13
   4  16   0  156.85   31.07
   4  16   1  102.32   29.53
   4  16   2  476.89   51.49
   4  16   3  506.66   53.93
  -5  15   8   98.37   26.73
  -5  15   7   32.28   17.50
  -5  15   6  158.33   30.77
  -5  15   5  278.54   38.78
  -5  15   4   19.66   15.72
  -5  15  -3  378.67   51.85
  -5  15  -4   45.11   20.98
  -5  15  -5   14.89   14.33
  -5  15  -6  371.29   55.43
  -5  15  -7  212.37   43.34
  -5  15  -8   16.46   18.02
  -5  14  11   98.95   28.92
  -5  14  10   99.63   27.05
  -5  14   9  -21.44   20.12
  -5  14   8   83.77   23.71
  -5  14   7   -6.53   18.86
  -5  14   6  110.05   27.29
  -5  14   5  442.25   48.32
  -5  14   4  267.22   36.77
  -5  14   3   87.31   23.02
  -5  14   2  463.72   45.75
  -5  14   1  331.69   37.40
  -5  14   1  280.45   39.61
  -5  14   0   16.03   14.48
  -5  14  -1   75.12   23.75
  -5  14  -2    9.35   11.75
  -5  14  -3   55.99   20.75
  -5  14  -4  172.57   36.34
  -5  14  -5   -1.69   15.53
  -5  14  -6  278.39   48.48
  -5  14  -7  439.41   60.25
  -5  14  -8    4.53   18.38
  -5  14  -9  324.17   54.24
  -5  14 -10  362.15   57.15
  -5  13  13   44.24   23.31
  -5  13  12   16.65   18.96
  -5  13  11  367.26   48.91
  -5  13  10  386.83   48.97
  -5  13   9  -19.09   18.74
  -5  13   8  277.21   39.18
  -5  13   7   20.51   16.57
  -5  13   6  -28.60   18.48
  -5  13   5  314.41   40.05
  -5  13   4  256.47   35.40
  -5  13   3   93.48   23.41
  -5  13   3   83.45   24.06
  -5  13   2  528.95   52.55
  -5  13   2  576.42   48.97
  -5  13   1  266.29   33.20
  -5  13   1  248.99   36.73
  -5  13   0   17.61   14.48
  -5  13   0   16.87   12.98
  -5  13  -1   43.01   17.24
  -5  13  -1   59.09   16.72
  -5  13  -2  111.79   19.84
  -5  13  -2  113.12   26.79
  -5  13  -3    5.39   12.44
  -5  13  -4  254.57   42.42
  -5  13  -5   72.28   24.98
  -5  13  -6  150.01   37.01
  -5  13  -7  386.27   55.61
  -5  13  -8   18.84   18.96
  -5  13  -9   75.67   29.05
  -5  13 -10  197.52   43.70
  -5  13 -11   63.24   28.26
  -5  13 -12  133.21   35.62
  -5  12  15    4.05   17.65
  -5  12  14  157.86   34.62
  -5  12  13   91.91   27.76
  -5  12  12   19.09   19.40
  -5  12  11  476.91   54.61
  -5  12  10  668.94   62.19
  -5  12   9   -4.06   16.02
  -5  12   8  457.49   49.43
  -5  12   7  203.36   34.01
  -5  12   6    2.18   16.47
  -5  12   5   63.52   20.56
  -5  12   4  218.37   34.83
  -5  12   4  177.52   29.33
  -5  12   3  109.39   24.99
  -5  12   3   82.17   24.73
  -5  12   2 1157.88   67.10
  -5  12   2 1085.57   72.00
  -5  12   1  315.12   35.94
  -5  12   1  230.90   34.96
  -5  12   0  310.81   34.11
  -5  12   0  272.35   38.36
  -5  12  -1  816.00   65.40
  -5  12  -1  914.03   54.89
  -5  12  -2  284.85   40.52
  -5  12  -2  305.48   31.70
  -5  12  -3  109.24   19.75
  -5  12  -3  118.51   27.98
  -5  12  -4  968.87   77.79
  -5  12  -4  905.53   49.10
  -5  12  -5  275.87   44.34
  -5  12  -5  293.81   27.99
  -5  12  -6  519.80   62.07
  -5  12  -7  847.67   79.86
  -5  12  -8   76.91   27.21
  -5  12  -9   15.81   16.31
  -5  12 -10   32.42   20.12
  -5  12 -11   41.30   18.96
  -5  12 -12  183.11   40.12
  -5  12 -13  356.14   53.11
  -5  12 -14   -7.11   21.38
  -5  11  16  123.98   31.83
  -5  11  15   19.74   21.89
  -5  11  14   33.83   21.74
  -5  11  13  269.58   42.97
  -5  11  12  129.09   31.38
  -5  11  11  331.69   44.76
  -5  11  10  990.89   72.54
  -5  11   9   29.83   20.53
  -5  11   8  647.89   56.95
  -5  11   7  332.04   41.23
  -5  11   6    8.79   14.22
  -5  11   5  -14.86   17.75
  -5  11   4  229.48   34.00
  -5  11   4  218.09   31.37
  -5  11   3    7.01   15.54
  -5  11   3   36.63   18.45
  -5  11   2  822.37   61.14
  -5  11   2 1016.19   61.92
  -5  11   1  620.85   47.57
  -5  11   1  547.54   50.74
  -5  11   0   82.75   22.79
  -5  11   0  124.00   22.94
  -5  11  -1  746.02   48.35
  -5  11  -1  583.12   53.45
  -5  11  -2  513.06   51.71
  -5  11  -2  578.98   41.46
  -5  11  -3   40.34   22.07
  -5  11  -3   38.01   16.00
  -5  11  -4 1053.95   78.94
  -5  11  -4 1033.83   51.28
  -5  11  -5  830.52   43.87
  -5  11  -5  909.00   76.10
  -5  11  -6  114.09   17.66
  -5  11  -6  165.39   37.94
  -5  11  -7 1273.21   49.68
  -5  11  -7 1426.76   98.87
  -5  11  -8  269.64   46.21
  -5  11  -9  121.07   33.03
  -5  11 -10  296.83   48.36
  -5  11 -11  182.65   36.96
  -5  11 -12   60.50   23.07
  -5  11 -13  485.28   59.39
  -5  11 -14  -17.03   23.71
  -5  11 -15  442.60   57.00
  -5  11 -16  367.94   51.75
  -5  10  18   98.50   29.40
  -5  10  17   -3.60   14.89
  -5  10  16  279.70   44.40
  -5  10  15  132.71   31.46
  -5  10  14   21.57   18.95
  -5  10  13   40.17   19.44
  -5  10  12  112.10   27.23
  -5  10  11   14.52   18.58
  -5  10  10  343.45   42.10
  -5  10   9   42.02   19.69
  -5  10   8  130.18   27.10
  -5  10   7  268.13   35.42
  -5  10   6  -15.57   17.64
   5 -10  -6   17.65   14.22
   5 -10  -5   50.72   17.68
  -5  10   5   29.85   14.71
  -5  10   4  191.41   31.34
  -5  10   4  201.11   29.75
   5 -10  -4  221.38   26.78
   5 -10  -4  236.46   30.72
   5 -10  -3   18.22   10.55
  -5  10   3   16.37   14.81
  -5  10   3   40.28   17.06
  -5  10   2  543.32   45.22
   5 -10  -2  521.46   38.00
  -5  10   2  470.75   46.08
   5 -10  -1  648.68   40.03
  -5  10   1  615.84   52.33
  -5  10   0    9.64   11.73
   5 -10   0    4.75    7.86
  -5  10   0   -6.59   11.59
  -5  10  -1  159.90   28.12
  -5  10  -1  184.50   25.19
   5 -10   1  166.94   19.73
  -5  10  -2  214.26   33.35
   5 -10   2  194.55   20.67
  -5  10  -2  222.87   26.30
   5 -10   3  107.70   15.87
  -5  10  -3  110.73   27.72
  -5  10  -3   91.46   18.64
  -5  10  -4  648.36   39.69
  -5  10  -4  681.58   61.88
  -5  10  -5  338.07   47.27
  -5  10  -5  341.08   27.79
  -5  10  -6   21.67   11.62
  -5  10  -6   -1.43    8.07
  -5  10  -7 1134.74   87.32
  -5  10  -7  986.90   41.29
  -5  10  -8  259.93   44.62
  -5  10  -8  183.95   17.66
  -5  10  -9  127.46   31.72
  -5  10  -9  104.89   12.99
  -5  10 -10  519.45   61.06
  -5  10 -11  732.12   71.22
  -5  10 -12  -12.73   19.00
  -5  10 -13  512.29   59.97
  -5  10 -14  303.96   45.81
  -5  10 -15   76.12   24.07
  -5  10 -16  328.75   47.90
  -5  10 -17  138.75   32.63
  -5   9  19   88.56   27.17
  -5   9  18   32.69   19.42
  -5   9  17   -2.92   13.56
  -5   9  16  217.08   37.65
  -5   9  15  259.13   40.21
  -5   9  14   -6.44   14.60
  -5   9  13   20.08   16.85
  -5   9  12   47.32   19.86
  -5   9  11   38.52   19.40
   5  -9 -10   63.13   16.31
  -5   9  10  103.82   25.33
   5  -9  -9    1.60   15.87
  -5   9   9   36.28   18.96
  -5   9   8   95.07   23.27
   5  -9  -8   51.94   16.72
   5  -9  -7  398.38   39.13
  -5   9   7  448.45   43.13
   5  -9  -6   65.25   16.69
  -5   9   6   44.62   16.54
   5  -9  -5   30.11   13.90
   5  -9  -5   22.15   13.35
  -5   9   5   -9.48   19.79
  -5   9   4  307.96   34.45
  -5   9   4  300.36   37.92
   5  -9  -4  304.29   32.83
   5  -9  -4  313.85   29.87
   5  -9  -3  365.22   35.89
  -5   9   3  425.05   37.76
  -5   9   3  393.09   41.23
   5  -9  -3  392.11   32.67
   5  -9  -2   50.20   13.13
  -5   9   2   91.58   21.92
   5  -9  -2   97.66   23.62
  -5   9   2   70.77   19.18
   5  -9  -1  788.32   52.00
  -5   9   1  897.06   51.77
   5  -9  -1  782.32   41.18
  -5   9   1  718.57   54.85
  -5   9   0  222.12   26.34
   5  -9   0  194.21   20.80
  -5   9   0  169.73   28.49
  -5   9  -1  146.70   27.40
   5  -9   1  167.29   18.41
  -5   9  -1  201.04   24.68
  -5   9  -2  436.36   45.44
  -5   9  -2  518.56   36.02
   5  -9   2  462.70   29.52
   5  -9   3   81.49   13.06
  -5   9  -3   55.27   18.71
  -5   9  -3   66.62   15.70
   5  -9   4   88.92   13.22
  -5   9  -4   60.71   13.38
  -5   9  -4   58.36   21.32
  -5   9  -5  136.92   17.60
  -5   9  -5  146.19   31.84
  -5   9  -6   66.59   11.05
  -5   9  -6   73.40   13.39
  -5   9  -7  990.44   34.80
  -5   9  -7 1036.84   39.05
  -5   9  -8  298.86   19.66
  -5   9  -8  361.80   49.20
  -5   9  -8  307.68   18.17
  -5   9  -9    4.21   15.62
  -5   9  -9    1.76    4.25
  -5   9  -9    3.14    3.10
  -5   9 -10   77.48    7.92
  -5   9 -10  478.80   56.25
  -5   9 -11  422.89   52.21
  -5   9 -12   36.43   15.90
  -5   9 -13  247.83   40.66
  -5   9 -14  295.48   43.55
  -5   9 -15   13.17   15.77
  -5   9 -16  154.83   32.33
  -5   9 -17   46.48   19.13
  -5   9 -18   -5.50   15.54
  -5   9 -19   68.51   23.43
  -5   8  20   59.53   23.32
  -5   8  19  146.16   32.70
  -5   8  18  185.43   36.14
  -5   8  17   67.62   24.36
  -5   8  16  191.76   35.94
  -5   8  15  532.52   55.09
  -5   8  14  144.14   30.11
  -5   8  13   55.63   21.63
  -5   8  12  256.69   37.03
   5  -8 -12  250.95   36.26
  -5   8  11   28.73   17.67
   5  -8 -11   -4.10   13.45
  -5   8  10  243.61   34.46
   5  -8 -10  272.02   35.88
  -5   8   9  218.52   33.11
   5  -8  -9  243.65   34.39
   5  -8  -8   22.37   13.15
  -5   8   8   47.07   20.92
   5  -8  -7  589.10   41.89
  -5   8   7  638.06   50.75
   5  -8  -7  523.43   47.53
   5  -8  -6  523.93   38.27
  -5   8   6  488.44   43.30
   5  -8  -6  506.23   44.28
   5  -8  -5   15.61   12.54
  -5   8   5   -6.59   12.97
   5  -8  -5    3.05   11.24
   5  -8  -4  643.02   47.50
  -5   8   4  666.06   54.31
  -5   8   4  653.91   46.79
   5  -8  -4  725.06   41.63
   5  -8  -3  320.80   33.73
  -5   8   3  322.94   32.54
  -5   8   3  283.50   35.67
   5  -8  -3  319.00   27.01
   5  -8  -2   30.23   14.95
  -5   8   2    8.45   13.58
  -5   8   2   -0.69   11.86
   5  -8  -2   22.96   10.31
  -5   8   1   72.28   19.95
   5  -8  -1  116.28   21.59
  -5   8   1   96.71   16.89
   5  -8  -1   73.71   13.37
  -5   8   0  108.16   22.25
  -5   8   0  133.44   19.59
   5  -8   0  139.61   24.74
   5  -8   0   91.16   13.78
  -5   8  -1  199.15   29.59
   5  -8   1  242.80   29.91
   5  -8   1  193.68   17.94
  -5   8  -1  210.98   24.61
  -5   8  -2  277.07   34.89
   5  -8   2  309.36   21.58
  -5   8  -2  339.94   28.50
  -5   8  -3  218.93   22.56
   5  -8   3  201.11   17.35
  -5   8  -3  180.77   29.77
   5  -8   4   13.35    6.03
  -5   8  -4   11.06    9.72
  -5   8  -4   15.00   15.70
  -5   8  -5  714.19   60.80
  -5   8  -5  731.86   34.49
  -5   8  -6  100.99   28.59
  -5   8  -6  108.14   11.61
  -5   8  -6  107.87   13.56
  -5   8  -7  356.49   17.79
  -5   8  -7  375.30   20.88
  -5   8  -8  370.31   18.75
  -5   8  -8  453.79   17.93
  -5   8  -9   -5.89   22.73
  -5   8  -9    9.75    2.59
  -5   8  -9    1.73    1.41
  -5   8 -10  271.78   41.81
  -5   8 -11  518.43   56.58
  -5   8 -12   39.47   19.01
  -5   8 -13  200.04   35.94
  -5   8 -14   63.60   21.44
  -5   8 -15    0.46   14.52
  -5   8 -16  116.55   28.07
  -5   8 -17   23.07   16.96
  -5   8 -18    3.28   14.76
  -5   8 -19  105.85   27.98
  -5   8 -20  140.07   30.22
  -5   7  21  314.18   46.67
  -5   7  20  344.32   47.81
  -5   7  19  -11.52   14.46
  -5   7  18  101.67   26.46
  -5   7  17   61.14   23.25
  -5   7  16   -7.09   15.71
  -5   7  15  440.53   49.02
  -5   7  14  253.43   37.70
   5  -7 -14  242.99   34.22
  -5   7  13  510.79   49.86
   5  -7 -13  508.79   48.61
   5  -7 -12 1406.18   79.93
  -5   7  12 1394.07   79.88
   5  -7 -11  223.37   33.59
  -5   7  11  208.21   33.22
   5  -7 -10  495.08   48.38
  -5   7  10  441.16   44.43
   5  -7  -9 1162.26   71.10
  -5   7   9 1022.66   64.36
   5  -7  -8   27.60   15.04
  -5   7   8   35.33   18.45
   5  -7  -8   10.31   12.84
   5  -7  -7  517.31   38.96
   5  -7  -7  530.22   48.33
  -5   7   7  568.35   47.98
   5  -7  -6 2467.82   79.63
   5  -7  -6 2426.19   99.03
  -5   7   6 2314.26   88.98
   5  -7  -5  175.15   22.88
  -5   7   5  214.83   30.65
   5  -7  -5  166.05   27.51
   5  -7  -4 1210.34   50.93
  -5   7   4 1102.08   67.59
  -5   7   4 1209.93   60.81
   5  -7  -4 1135.54   65.69
   5  -7  -3  507.55   42.94
  -5   7   3  483.84   43.80
   5  -7  -3  522.05   32.08
  -5   7   3  564.15   40.57
   5  -7  -2   20.09    9.59
   5  -7  -2    5.91   10.92
  -5   7   2    6.47   13.30
  -5   7   2    9.57   15.43
   5  -7  -1  810.24   50.54
  -5   7   1  860.30   47.65
  -5   7   1  769.48   53.96
   5  -7  -1  820.49   35.96
  -5   7   0  136.00   23.91
   5  -7   0  186.13   16.91
  -5   7   0  169.29   21.48
   5  -7   0  216.22   27.44
  -5   7  -1   77.49   21.36
   5  -7   1   76.25   20.58
  -5   7  -1   55.20   14.75
   5  -7   1   45.20    9.47
  -5   7  -2 2446.12   96.59
   5  -7   2 2441.53   52.38
  -5   7  -2 2627.96   71.48
   5  -7   2 2514.20   88.47
  -5   7  -3 1117.07   67.55
  -5   7  -3 1163.32   44.91
   5  -7   3 1212.45   36.42
   5  -7   3 1246.40   63.90
   5  -7   4  122.70   11.00
  -5   7  -4  146.23   27.55
  -5   7  -4  128.62   15.42
  -5   7  -5  622.70   28.08
  -5   7  -5  616.84   55.13
  -5   7  -6  901.94   26.13
  -5   7  -6  990.86   31.83
  -5   7  -7    6.21    2.55
  -5   7  -7    0.55    1.23
  -5   7  -8  645.00   60.58
  -5   7  -9  522.98   54.19
  -5   7 -10   12.06   15.99
  -5   7 -11  523.17   53.89
  -5   7 -12  253.69   38.45
  -5   7 -13  140.86   29.84
  -5   7 -14  219.49   35.80
  -5   7 -15    5.09   14.68
  -5   7 -16   61.26   19.94
  -5   7 -17  218.69   36.42
  -5   7 -18   -5.15   15.10
  -5   7 -19  221.69   37.83
  -5   7 -20  153.91   32.24
  -5   7 -21   22.64   14.44
  -5   6  22   43.73   22.09
  -5   6  21  172.38   35.37
  -5   6  20  256.60   40.85
  -5   6  19    0.51   14.85
  -5   6  18  131.82   29.50
  -5   6  17   -8.20   17.03
  -5   6  16   46.78   19.57
  -5   6  15  178.03   31.98
  -5   6  14  176.94   32.83
   5  -6 -14  141.39   26.14
  -5   6  13  231.80   35.66
   5  -6 -13  195.08   29.94
  -5   6  12  756.04   57.99
   5  -6 -12  782.88   58.54
   5  -6 -11   -1.09   13.16
  -5   6  11   10.83   13.07
  -5   6  10  348.03   39.42
   5  -6 -10  338.84   37.70
   5  -6  -9  740.53   56.31
   5  -6  -9  678.71   45.49
  -5   6   9  718.91   53.72
   5  -6  -8  416.49   41.97
   5  -6  -8  401.97   34.66
  -5   6   8  420.16   40.98
  -5   6   7   29.11   18.10
   5  -6  -7   21.10   12.91
   5  -6  -7   30.01   14.41
   5  -6  -6 1475.40   58.77
   5  -6  -6 1456.40   75.39
  -5   6   6 1401.14   68.04
   5  -6  -5  727.04   40.11
   5  -6  -5  724.50   52.58
  -5   6   5  668.82   47.01
   5  -6  -4  212.34   21.87
  -5   6   4  225.29   28.51
   5  -6  -4  201.11   28.15
   5  -6  -3  588.87   33.75
  -5   6   3  543.76   45.46
  -5   6   3  653.80   42.98
   5  -6  -3  536.89   45.23
   5  -6  -2    0.43   11.97
   5  -6  -2    8.01    9.05
  -5   6   2   23.79   13.98
  -5   6   2   10.72   12.98
   5  -6  -1  364.72   23.12
   5  -6  -1  377.96   35.73
  -5   6   1  382.99   31.07
  -5   6   1  324.05   35.19
   5  -6   0  788.32   49.19
  -5   6   0  740.99   40.96
  -5   6   0  715.97   50.08
   5  -6   0  752.73   29.44
  -5   6  -1  266.17   33.07
   5  -6   1  286.71   30.74
  -5   6  -1  307.14   26.94
   5  -6   1  267.73   17.06
   5  -6   2 1712.12   71.50
  -5   6  -2 1666.51   77.57
   5  -6   2 1571.11   36.85
  -5   6  -2 1761.10   54.46
  -5   6  -3 2676.96   99.60
   5  -6   3 2750.75   45.78
  -5   6  -3 2780.29   61.36
   5  -6   3 2869.59   92.44
  -5   6  -4  118.50   12.41
  -5   6  -4  125.15   25.86
  -5   6  -5 1012.46   27.85
  -5   6  -5 1213.77   72.10
  -5   6  -6  759.38   59.39
  -5   6  -7  279.50   38.81
  -5   6  -8  510.19   51.42
  -5   6  -9  870.54   66.65
  -5   6 -10   93.05   23.41
  -5   6 -11  721.39   61.04
  -5   6 -12  473.99   49.63
  -5   6 -13    6.52   15.75
  -5   6 -14  897.99   68.16
  -5   6 -15  105.81   27.14
  -5   6 -15    2.04    1.06
  -5   6 -16   26.93   18.17
  -5   6 -16    9.84    3.40
  -5   6 -17  796.48   66.52
  -5   6 -18  361.22   46.73
  -5   6 -19  262.91   41.01
  -5   6 -20  405.60   49.72
  -5   6 -21   93.59   27.46
  -5   6 -22   18.15   16.45
  -5   6 -23  108.61   26.86
  -5   5  23   24.68   17.75
  -5   5  22   28.72   17.17
  -5   5  21  136.67   31.09
  -5   5  20  131.42   29.80
  -5   5  19   69.21   23.33
  -5   5  18   99.63   26.13
  -5   5  17  -11.66   16.09
  -5   5  16   12.98   13.87
  -5   5  15   87.45   23.34
   5  -5 -14  172.29   27.47
  -5   5  14  151.96   28.58
  -5   5  13  118.07   26.83
   5  -5 -13  126.67   24.19
  -5   5  12  773.46   57.73
   5  -5 -12  765.19   56.44
  -5   5  11    4.18   13.55
   5  -5 -11   -2.05    9.47
   5  -5 -10  211.49   29.68
   5  -5 -10  186.64   26.71
  -5   5  10  182.68   28.90
  -5   5   9   23.19   14.66
   5  -5  -9   10.00   10.49
   5  -5  -9    7.85   10.23
   5  -5  -8    5.85   10.40
   5  -5  -8   -0.53   12.64
  -5   5   8   18.58   15.36
   5  -5  -7  309.49   29.68
  -5   5   7  356.34   35.71
   5  -5  -7  334.35   36.30
   5  -5  -6  769.87   53.32
   5  -5  -6  663.56   40.13
  -5   5   6  707.39   48.05
   5  -5  -5   81.98   15.13
  -5   5   5  100.51   22.20
   5  -5  -5   98.23   20.64
   5  -5  -4  714.68   49.83
   5  -5  -4  676.33   35.95
  -5   5   4  682.88   44.70
   5  -5  -3 1356.82   47.53
   5  -5  -3 1371.43   67.75
  -5   5   3 1254.60   66.65
  -5   5   3 1293.77   57.04
  -5   5   2   68.83   15.83
   5  -5  -2   98.36   20.14
   5  -5  -2   81.15   12.75
  -5   5   2   66.52   17.08
   5  -5  -1  142.67   15.01
   5  -5  -1   91.90   17.86
  -5   5   1  138.16   18.89
  -5   5   1  107.86   21.17
   5  -5   0  349.47   33.02
   5  -5   0  396.66   21.12
  -5   5   0  374.77   27.51
  -5   5   0  313.25   33.67
  -5   5  -1   47.62   15.69
   5  -5   1   55.49   15.62
  -5   5  -1   67.17   13.02
   5  -5   1   62.23    8.75
  -5   5  -2  507.95   42.70
   5  -5   2  527.45   40.07
   5  -5   2  461.44   17.67
  -5   5  -2  569.10   26.10
  -5   5  -3 2400.80   91.13
  -5   5  -3 2312.19   45.28
   5  -5   3 2453.30   83.63
  -5   5  -4   27.40    4.40
   5  -5   4   67.54   18.47
  -5   5  -4   49.71   19.33
   5  -5   5 1403.92   64.92
  -5   5  -5 1317.21   71.99
  -5   5  -6  248.90   33.98
  -5   5  -7   62.35   21.10
  -5   5  -8  239.51   34.99
  -5   5  -9 1829.90   91.30
  -5   5 -10   -6.39   18.34
  -5   5 -11 1585.61   87.27
  -5   5 -12  815.43   63.70
  -5   5 -13    7.45   15.65
  -5   5 -14  310.12   13.78
  -5   5 -14  254.05   10.94
  -5   5 -15  277.00   15.21
  -5   5 -15  238.62   12.86
  -5   5 -16   20.49    6.11
  -5   5 -16    5.25    3.69
  -5   5 -16   -1.69   17.29
  -5   5 -17  315.27   42.40
  -5   5 -18  567.59   57.48
  -5   5 -19   -1.02   14.68
  -5   5 -20  472.32   53.18
  -5   5 -21   73.24   25.03
  -5   5 -22    7.67   16.39
  -5   5 -23  285.03   42.35
  -5   5 -24  244.11   40.00
  -5   4  23   17.29   18.18
  -5   4  22   38.90   20.97
  -5   4  21  -18.40   17.13
  -5   4  20  203.71   36.44
  -5   4  19   -5.55   18.29
  -5   4  18   33.11   17.38
  -5   4  17  204.23   33.44
  -5   4  16    0.62   15.73
  -5   4  15    4.08   16.55
  -5   4  14  701.44   57.66
   5  -4 -13  276.16   36.19
  -5   4  13  256.66   35.91
   5  -4 -12  642.89   52.13
  -5   4  12  707.35   55.14
  -5   4  11  394.80   40.69
   5  -4 -11  389.26   40.03
   5  -4 -10   -1.24   10.14
   5  -4 -10   13.21   12.03
  -5   4  10   -1.41   13.37
   5  -4  -9  248.15   27.18
   5  -4  -9  243.28   30.79
  -5   4   9  238.68   30.78
   5  -4  -8   42.83   13.88
  -5   4   8   25.83   13.81
   5  -4  -8   36.43   14.56
   5  -4  -7  503.34   43.60
   5  -4  -7  516.54   36.18
  -5   4   7  514.44   41.56
   5  -4  -6 1283.75   53.89
  -5   4   6 1265.74   60.81
   5  -4  -6 1351.42   68.23
   5  -4  -5  174.12   20.82
  -5   4   5  144.11   22.75
   5  -4  -5  177.88   25.63
   5  -4  -4  620.88   45.42
   5  -4  -4  655.63   35.50
  -5   4   4  619.54   41.53
   5  -4  -3 2242.99   83.37
   5  -4  -3 2232.96   60.99
  -5   4   3 2160.05   85.11
  -5   4   3 2164.85   70.32
  -5   4   2   22.14   13.81
  -5   4   2   28.50   11.08
   5  -4  -2   21.79   11.48
   5  -4  -1   27.93   13.34
   5  -4  -1   18.34    7.09
  -5   4   1   28.38   11.18
  -5   4   1   23.56   13.89
   5  -4   0  784.66   28.10
  -5   4   0  781.96   33.92
   5  -4   0  796.94   49.55
  -5   4   0  752.80   50.09
   5  -4   1  523.01   20.52
  -5   4  -1  483.51   24.00
  -5   4  -1  499.82   40.58
   5  -4   1  514.18   39.27
   5  -4   2   57.80    6.99
   5  -4   2   79.69   16.87
  -5   4  -2   42.19   14.98
  -5   4  -2   52.71    7.46
  -5   4  -3  520.11   41.77
   5  -4   3  590.61   40.99
  -5   4  -3  488.18   17.50
  -5   4  -4  113.50   22.90
   5  -4   4  118.37   21.04
  -5   4  -5 1258.58   67.39
   5  -4   5 1269.43   59.32
  -5   4  -6   76.88   21.30
   5  -4   6  116.96   22.08
  -5   4  -7   78.36   21.64
  -5   4  -8  117.90   24.55
  -5   4  -9  339.02   39.31
  -5   4 -10   -7.07   17.56
  -5   4 -11 2146.52   98.22
  -5   4 -12  137.54    7.79
  -5   4 -12  415.51   12.68
  -5   4 -13   -4.63   15.57
  -5   4 -13    7.58    3.53
  -5   4 -14   58.05   22.09
  -5   4 -14   40.39    6.76
  -5   4 -15  456.26   48.03
  -5   4 -15  306.89   17.99
  -5   4 -16   64.38   22.30
  -5   4 -16   68.24   10.80
  -5   4 -17   57.86   11.17
   5  -4  17   72.91    9.97
  -5   4 -17   58.73   23.01
   5  -4  18   40.25    8.50
  -5   4 -18   70.36   23.94
  -5   4 -19   65.82   24.39
  -5   4 -20  820.36   69.98
  -5   4 -21   72.69   25.73
  -5   4 -22   42.08   19.37
  -5   4 -23   66.30   22.14
  -5   4 -24  136.34   31.47
  -5   4 -25   25.30   17.49
  -5   3  24   15.40   17.27
  -5   3  23   61.79   22.89
  -5   3  22   96.27   28.94
  -5   3  21   27.45   17.36
  -5   3  20  213.70   37.27
  -5   3  19  281.41   41.80
  -5   3  18    9.79   15.90
  -5   3  17  312.57   41.08
  -5   3  16  111.96   26.52
  -5   3  15   67.94   21.52
  -5   3  14  739.32   57.86
  -5   3  13  363.61   40.75
  -5   3  12  221.69   31.94
  -5   3  11 1140.69   67.09
   5  -3 -10  248.25   31.75
   5  -3 -10  249.99   28.69
  -5   3  10  242.68   31.60
   5  -3  -9  193.76   24.10
   5  -3  -9  203.67   27.60
  -5   3   9  193.34   28.09
  -5   3   8  125.65   21.90
   5  -3  -8  139.64   23.58
   5  -3  -8  167.37   22.32
  -5   3   7   76.92   19.31
   5  -3  -7   67.30   17.51
   5  -3  -7   75.20   15.22
   5  -3  -6  998.30   58.84
  -5   3   6 1051.73   54.66
   5  -3  -6 1041.61   49.31
   5  -3  -5 1450.18   69.00
  -5   3   5 1403.74   59.87
   5  -3  -5 1417.73   55.21
   5  -3  -4   33.30   12.15
   5  -3  -4   42.58   12.22
  -5   3   4   38.23   14.24
   5  -3  -3 1645.83   70.41
   5  -3  -3 1670.20   54.87
  -5   3   3 1769.59   59.88
   5  -3  -2  859.24   50.21
   5  -3  -2  856.03   37.57
  -5   3   2  824.84   50.75
  -5   3   2  837.05   38.36
   5  -3  -1  167.78   24.66
   5  -3  -1  142.15   15.71
  -5   3   1  139.52   24.27
  -5   3   1  147.97   16.64
   5  -3   0  947.91   52.24
   5  -3   0  936.34   33.15
  -5   3   0  804.55   51.26
  -5   3   0  807.91   31.57
   5  -3   1  252.47   16.69
  -5   3  -1  209.54   26.28
   5  -3   1  253.48   28.43
  -5   3  -1  211.34   14.94
   5  -3   2  282.52   29.33
  -5   3  -2  298.30   15.78
  -5   3  -2  296.52   31.60
  -5   3  -3 1057.52   57.19
   5  -3   3 1067.35   54.19
   5  -3   3  672.36   15.23
   5  -3   3  651.88   16.54
  -5   3  -3  731.01   20.90
  -5   3  -4  577.27   43.89
   5  -3   4  562.88   39.33
  -5   3  -5  553.02   43.70
   5  -3   5  551.84   39.40
  -5   3  -6 1101.96   61.40
   5  -3   6 1150.74   55.42
   5  -3   7  225.82   27.21
  -5   3  -7  231.69   31.13
  -5   3  -8  254.66   32.55
  -5   3  -9 1421.70   75.19
  -5   3 -10  150.48   25.93
  -5   3 -11  849.31   61.47
  -5   3 -11  566.13   18.70
  -5   3 -12 1591.99   84.02
  -5   3 -12 1083.23   29.57
   5  -3  13   59.93    6.05
  -5   3 -13   75.48   23.21
  -5   3 -13   66.15    9.18
   5  -3  14  368.43   17.77
  -5   3 -14  376.37   20.67
   5  -3  15  269.20   17.31
  -5   3 -15  268.82   19.55
  -5   3 -16   39.76   11.11
   5  -3  16    9.51    5.79
  -5   3 -16   26.64   18.57
  -5   3 -17  237.45   38.36
  -5   3 -17  198.13   20.00
   5  -3  17  187.46   17.36
  -5   3 -18  185.96   35.39
   5  -3  18  132.32   15.65
  -5   3 -18  137.40   18.45
   5  -3  19    6.00    6.32
  -5   3 -19   15.05   19.41
  -5   3 -20  405.75   51.45
  -5   3 -21   99.33   29.84
  -5   3 -22  141.26   32.97
  -5   3 -23  194.14   36.56
  -5   3 -24  148.46   33.80
  -5   3 -25    9.29   15.95
  -5   3 -26  273.06   43.22
  -5   2  24   24.16   17.32
  -5   2  23  220.39   39.59
  -5   2  22  191.85   36.23
  -5   2  21   12.91   17.65
  -5   2  20  224.91   38.39
  -5   2  19  631.77   59.29
  -5   2  18   92.74   25.47
  -5   2  17   -4.16   14.28
  -5   2  16  191.19   32.41
  -5   2  15   97.12   24.89
  -5   2  14  278.43   36.40
  -5   2  13   36.96   18.18
  -5   2  12  124.55   26.37
   5  -2 -11 1065.32   56.86
  -5   2  11 1011.54   61.59
   5  -2 -10   57.41   14.36
  -5   2  10   81.46   20.84
  -5   2   9  189.44   27.45
   5  -2  -9  168.56   22.87
   5  -2  -8 1478.26   62.02
  -5   2   8 1581.51   69.35
   5  -2  -7 1074.71   60.04
   5  -2  -7  983.45   49.32
  -5   2   7 1120.15   56.77
   5  -2  -6   42.06   13.16
   5  -2  -6   32.89   13.32
  -5   2   6   42.85   16.15
   5  -2  -5 1081.95   47.99
   5  -2  -5 1082.55   59.19
  -5   2   5 1158.48   51.82
   5  -2  -4  150.78   23.07
  -5   2   4  148.90   19.75
   5  -2  -4  155.78   20.20
   5  -2  -3   82.58   17.95
   5  -2  -3   96.45   16.05
  -5   2   3   96.69   16.75
   5  -2  -2 1050.95   41.28
  -5   2   2 1063.46   41.04
   5  -2  -2 1049.30   54.28
   5  -2  -1  977.47   51.21
   5  -2  -1  939.27   37.31
  -5   2   1  896.12   51.56
  -5   2   1  954.94   36.17
  -5   2   0   80.09   11.31
   5  -2   0  103.97   13.82
   5  -2   0   83.62   16.90
  -5   2   0   84.23   19.77
   5  -2   1  206.07   25.55
   5  -2   1  207.85   16.45
  -5   2  -1  196.62   26.35
  -5   2  -1  194.93   15.04
  -5   2  -2  687.53   24.39
   5  -2   2  643.93   23.64
   5  -2   2  661.92   24.02
   5  -2   2  707.43   44.27
  -5   2  -2  592.76   42.95
  -5   2  -3 1191.75   59.86
  -5   2  -3 1003.56   24.29
   5  -2   3 1021.68   26.44
   5  -2   3 1131.09   27.42
   5  -2   3 1142.44   56.29
  -5   2  -4 1885.37   74.64
   5  -2   4 1980.51   71.65
   5  -2   4 1454.05   24.67
   5  -2   4 1282.67   22.43
  -5   2  -5  145.20   24.53
[truncated: 17,434,245 more chars]
